# Supplementary material for: Genomic diversity of antimicrobial resistance in non-typhoidal Salmonella in Victoria, Australia
Source: Microb Genom. 2021 Dec 15;7(12):000725. doi: 10.1099/mgen.0.000725 (PMC8767345; doi:10.1099/mgen.0.000725)
Supplement: Supplementary material 3 [file mgen-7-0725-s003.xlsx]

## Sheet: Supplementary Table S1
Supplementary Table S1. All isolates in this study with its corresponding phenotypic and genotypic susceptibility data.
Red- AMR determinant/antibiotic responsible for discordant phenotypic results; Orange - AMR determinant conferred phenotypic intermediate susceptibility
**- AMR determinant conferred resistance to both gentamicin and kanamycin, *- AMR determinant conferred resistance to both spectinomycin and streptomycin
				Phenotypic susceptibilities (only resistant isolates marked)													Genotypic AMR determinants
ID	Accession	Lineage	Overall Phenotypic AMR Profile	Ampicillin	Cefotaxime	Meropenem	Azithromycin	Gentamicin	Kanamycin	Spectinomycin	Streptomycin	Chloramphenicol	Tetracycline	Ciprofloxacin	Sulfathiazole	Trimethoprim	Ampicillin	Cefotaxime	Meropenem	Azithromycin	Gentamicin	Kanamycin	Spectinomycin	Streptomycin	Chloramphenicol	Tetracycline	Ciprofloxacin	Sulfathiazole	Trimethoprim	Site	Collection Date
AUSMDU00032893	SAMN18617208	Bovismorbificans ST377																												Faecal	2000
AUSMDU00016668	SAMN18617209	Dublin ST10																												Faecal	2002
AUSMDU00032898	SAMN18617210	Bovismorbificans ST377																												Faecal	2002
AUSMDU00032900	SAMN18617211	Bovismorbificans ST377	Ampicillin, Streptomycin, Sulfathiazole, Trimethoprim	Resistant							Resistant				Resistant	Resistant	blaTEM-1							strA-strB				sul2	dfrA5	Faecal	2003
AUSMDU00032902	SAMN18617212	Typhimurium ST19																												Faecal	2004
AUSMDU00032903	SAMN18617213	Typhimurium ST19																												Faecal	2004
AUSMDU00032904	SAMN18617214	Bovismorbificans ST377																												Faecal	2004
AUSMDU00032905	SAMN18617215	Bovismorbificans ST377																												Faecal	2004
AUSMDU00032906	SAMN18617216	Bovismorbificans ST377																												Blood	2004
AUSMDU00032908	SAMN18617217	Typhimurium ST19																												Faecal	2005
AUSMDU00032909	SAMN18617218	Typhimurium ST19																												Faecal	2005
AUSMDU00032911	SAMN18617219	Typhimurium ST19																												Faecal	2005
AUSMDU00032912	SAMN18617220	Typhimurium ST19																												Faecal	2005
AUSMDU00032915	SAMN18617221	Bovismorbificans ST377																												Faecal	2005
AUSMDU00016669	SAMN18617222	Dublin ST10																												Blood	2005
AUSMDU00032918	SAMN18617223	Bovismorbificans ST377	Ampicillin, Streptomycin, Tetracycline, Sulfathiazole, Trimethoprim	Resistant							Resistant		Resistant		Resistant	Resistant								strA-strB		tet(B)		sul1, sul2	dfrA5	Faecal	2005
AUSMDU00032920	SAMN18617224	Bovismorbificans ST1499																												Faecal	2006
AUSMDU00032924	SAMN18617225	Typhimurium ST19	Ampicillin, Cefotaxime, Spectinomycin, Sulfathiazole	Resistant	Resistant					Resistant					Resistant			blaCTX-M-9			aadB**	aadB**	aadA2	aadA2				sul1		Faecal	2006
AUSMDU00032925	SAMN18617226	Virchow ST16																						strA-strB						Faecal	2006
AUSMDU00032926	SAMN18617227	Bovismorbificans ST1499																									gyrA:S83F			Faecal	2006
AUSMDU00032927	SAMN18617228	Stanley ST29	Ampicillin, Cefotaxime, Gentamicin, Spectinomycin, Streptomycin, Chloramphenicol, Tetracycline, Sulfathiazole	Resistant	Resistant			Resistant		Resistant	Resistant	Resistant	Resistant		Resistant			blaCMY-2			aac(3)-VIa		aadA1*	aadA1*, strA-strB	floR	tet(A)	parC:T57S	sul1, sul2		Faecal	2006
AUSMDU00032928	SAMN18617229	Bovismorbificans ST377	Ampicillin, Kanamycin, Streptomycin, Tetracycline, Sulfathiazole, Trimethoprim	Resistant					Resistant		Resistant		Resistant		Resistant	Resistant	blaTEM-1					aph(3')-Ia		strA-strB		tet(A)		sul2	dfrA5	Faecal	2006
AUSMDU00032929	SAMN18617230	Bovismorbificans ST377																												Not specified	2006
AUSMDU00032931	SAMN18617231	Saintpaul ST50	Ampicillin, Gentamicin, Kanamycin, Streptomycin, Chloramphenicol, Tetracycline, Sulfathiazole, Trimethoprim	Resistant				Resistant	Resistant		Resistant	Resistant	Resistant		Resistant	Resistant	blaTEM-1				aac(3)-II, aac(6')-IIc**	aac(6')-IIc**, aph(3')-Ia		strA-strB	catA2	tet(D)		sul1, sul2	dfrA14	Faecal	2006
AUSMDU00032932	SAMN18617232	Stanley ST29	Ampicillin, Cefotaxime, Gentamicin, Chloramphenicol, Sulfathiazole, Trimethoprim	Resistant	Resistant			Resistant				Resistant			Resistant	Resistant	blaTEM-1	blaCMY-2			aac(3)-VIa				cmlA1, floR		parC:T57S	sul1, sul2, sul3	dfrA12	Faecal	2006
AUSMDU00032933	SAMN18617233	Saintpaul ST50	Ampicillin, Cefotaxime	Resistant	Resistant													blaCMY-2												Faecal	2007
AUSMDU00032934	SAMN18617234	Stanley ST29	Ampicillin, Cefotaxime, Gentamicin, Spectinomycin, Streptomycin, Chloramphenicol, Tetracycline, Sulfathiazole	Resistant	Resistant			Resistant		Resistant	Resistant	Resistant	Resistant		Resistant			blaCMY-2			aac(3)-VIa		aadA1*	aadA1*, strA-strB	floR	tet(A)	parC:T57S	sul1, sul2		Faecal	2007
AUSMDU00032935	SAMN18617235	Stanley ST29	Ampicillin, Cefotaxime, Gentamicin, Spectinomycin, Streptomycin, Chloramphenicol, Tetracycline, Sulfathiazole	Resistant	Resistant			Resistant		Resistant	Resistant	Resistant	Resistant		Resistant			blaCMY-2			aac(3)-VIa		aadA1*	aadA1*, strA-strB	floR	tet(A)	parC:T57S	sul1, sul2		Blood	2007
AUSMDU00032936	SAMN18617236	Typhimurium ST19	Ampicillin, Gentamicin	Resistant				Resistant									blaTEM-1				aac(3)-IId									Faecal	2007
AUSMDU00016670	SAMN18617237	Dublin ST10																												Faecal	2007
AUSMDU00016671	SAMN18617238	Dublin ST10																												Faecal	2007
AUSMDU00032939	SAMN18617239	Javiana ST1547																									parC:T57S			Faecal	2007
AUSMDU00016672	SAMN18617240	Dublin ST10																												Blood	2007
AUSMDU00032944	SAMN18617241	Bovismorbificans ST1499																												Faecal	2007
AUSMDU00016673	SAMN18617242	Dublin ST10																												Faecal	2007
AUSMDU00032945	SAMN18617243	Singapore ST462																												Faecal	2007
AUSMDU00032946	SAMN18617244	Bovismorbificans ST377	Ampicillin, Trimethoprim	Resistant												Resistant	blaTEM-1												dfrA5	Faecal	2007
AUSMDU00032947	SAMN18617245	Virchow ST16																						strA-strB						Faecal	2008
AUSMDU00032948	SAMN18617246	Bovismorbificans ST1499																												Other	2008
AUSMDU00032952	SAMN18617247	Bovismorbificans ST377																												Faecal	2008
AUSMDU00032953	SAMN18617248	Senftenberg ST14	Ampicillin, Cefotaxime, Gentamicin, Streptomycin, Chloramphenicol, Trimethoprim	Resistant	Resistant			Resistant			Resistant	Resistant				Resistant	blaTEM-1	blaSHV-12			aac(3)-II, aac(6')-IIc	aac(6')-IIc		strA-strB	catA2		qnrA1, parC:T57S		dfrA19	Faecal	2008
AUSMDU00032955	SAMN18617249	Senftenberg ST14	Ampicillin, Cefotaxime, Gentamicin, Streptomycin, Chloramphenicol, Trimethoprim	Resistant	Resistant			Resistant			Resistant	Resistant				Resistant	blaTEM-1	blaSHV-12			aac(3)-II, aac(6')-IIc	aac(6')-IIc		strA-strB	catA2		qnrA1, parC:T57S		dfrA19	Faecal	2008
AUSMDU00032956	SAMN18617250	Senftenberg ST14	Ampicillin, Gentamicin, Streptomycin, Chloramphenicol, Sulfathiazole, Trimethoprim	Resistant				Resistant			Resistant	Resistant			Resistant	Resistant	blaTEM-1				aac(3)-II, aac(6')-IIc	aac(6')-IIc		strA-strB	catA2		parC:T57S	sul1	dfrA19	Faecal	2008
AUSMDU00032959	SAMN18617251	Stanley ST29	Ampicillin, Cefotaxime, Gentamicin, Spectinomycin, Streptomycin, Chloramphenicol, Tetracycline, Sulfathiazole	Resistant	Resistant			Resistant		Resistant	Resistant	Resistant	Resistant		Resistant			blaCMY-2						strA-strB	floR	tet(A)	parC:T57S	sul2		Faecal	2008
AUSMDU00032960	SAMN18617252	Bovismorbificans ST377																												Faecal	2008
AUSMDU00032963	SAMN18617253	Bovismorbificans ST377																												Faecal	2008
AUSMDU00020691	SAMN12769759	Typhimurium ST19																												Faecal	2009
AUSMDU00032967	SAMN18617254	Reading ST93																									parC:T57S			Faecal	2009
AUSMDU00032970	SAMN18617255	Corvallis ST1541																									qnrS1, parC:T57S			Faecal	2009
AUSMDU00003601	SAMN05162585	Typhimurium ST19																												Faecal	2009
AUSMDU00016674	SAMN18617256	Dublin ST10																												Faecal	2009
AUSMDU00003603	SAMN05162587	Typhimurium ST19																												Faecal	2009
AUSMDU00032972	SAMN18617257	Kedougou ST1543	Ampicillin, Cefotaxime, Gentamicin, Spectinomycin, Streptomycin, Chloramphenicol, Sulfathiazole	Resistant	Resistant			Resistant		Resistant	Resistant	Resistant			Resistant			blaCMY-2			aac(3)-VIa		aadA2*	aadA2*, strA-strB	cmlA1, floR			sul2, sul3		Faecal	2009
AUSMDU00032973	SAMN18617258	Stanley ST29	Ampicillin, Cefotaxime, Gentamicin, Spectinomycin, Streptomycin, Chloramphenicol, Tetracycline, Sulfathiazole	Resistant	Resistant			Resistant		Resistant	Resistant	Resistant	Resistant		Resistant			blaCMY-2						strA-strB	floR	tet(A)	parC:T57S	sul2		Faecal	2009
AUSMDU00003605	SAMN05162589	Typhimurium ST19																												Faecal	2009
AUSMDU00032974	SAMN18617259	Bovismorbificans ST377																												Blood	2009
AUSMDU00003602	SAMN05162586	Typhimurium ST19																												Faecal	2009
AUSMDU00032976	SAMN18617260	Bovismorbificans ST377																												Other	2009
AUSMDU00003604	SAMN05162588	Typhimurium ST19																												Faecal	2009
AUSMDU00016675	SAMN18617261	Dublin ST10																												Blood	2010
AUSMDU00003612	SAMN05162596	Typhimurium ST19																												Faecal	2010
AUSMDU00003609	SAMN05162593	Typhimurium ST19																												Faecal	2010
AUSMDU00003611	SAMN05162595	Typhimurium ST19																												Faecal	2010
AUSMDU00003646	SAMN05162630	Typhimurium ST19																												Faecal	2010
AUSMDU00003637	SAMN05162621	Typhimurium ST19																												Faecal	2010
AUSMDU00003631	SAMN05162615	Typhimurium ST19																												Faecal	2010
AUSMDU00003638	SAMN05162622	Typhimurium ST19																												Faecal	2010
AUSMDU00003641	SAMN05162625	Typhimurium ST19																												Faecal	2010
AUSMDU00003625	SAMN05162609	Typhimurium ST19																												Faecal	2010
AUSMDU00032981	SAMN18617262	Bovismorbificans ST142																												Faecal	2010
AUSMDU00032982	SAMN18617263	Muenchen ST82	Tetracycline										Resistant													tet(B)	qnrS1, parC:T57S			Other	2010
AUSMDU00003610	SAMN05162594	Typhimurium ST19																												Faecal	2010
AUSMDU00032983	SAMN18617264	Typhimurium ST19																												Faecal	2010
AUSMDU00003607	SAMN05162591	Typhimurium ST19																												Faecal	2010
AUSMDU00032984	SAMN18617265	Virchow ST16	Tetracycline, Sulfathiazole, Trimethoprim										Resistant		Resistant	Resistant										tet(A)	gyrA:S83Y	sul1	dfrA5	Faecal	2010
AUSMDU00003642	SAMN05162626	Typhimurium ST19																												Faecal	2010
AUSMDU00003606	SAMN05162590	Typhimurium ST19																												Faecal	2010
AUSMDU00003635	SAMN05162619	Typhimurium ST19																												Faecal	2010
AUSMDU00003608	SAMN05162592	Typhimurium ST19																												Faecal	2010
AUSMDU00003633	SAMN05162617	Typhimurium ST19																												Faecal	2010
AUSMDU00003640	SAMN05162624	Typhimurium ST19																												Faecal	2010
AUSMDU00003628	SAMN05162612	Typhimurium ST19																												Faecal	2010
AUSMDU00003624	SAMN05162608	Typhimurium ST19																												Faecal	2010
AUSMDU00032986	SAMN18617266	Bovismorbificans ST377																												Faecal	2010
AUSMDU00003627	SAMN05162611	Typhimurium ST19																												Faecal	2010
AUSMDU00003634	SAMN05162618	Typhimurium ST19																												Faecal	2010
AUSMDU00032990	SAMN18617267	Bovismorbificans ST377																												Faecal	2010
AUSMDU00003645	SAMN05162629	Typhimurium ST19																												Faecal	2010
AUSMDU00003629	SAMN05162613	Typhimurium ST19																												Faecal	2010
AUSMDU00003639	SAMN05162623	Typhimurium ST19																												Faecal	2010
AUSMDU00003643	SAMN05162627	Typhimurium ST19																												Faecal	2010
AUSMDU00032991	SAMN18617268	Typhimurium ST36	Ampicillin, Cefotaxime, Streptomycin, Tetracycline	Resistant	Resistant						Resistant		Resistant					blaCMY-2						strA-strB		tet(A)	qnrS1	sul2		Faecal	2010
AUSMDU00032992	SAMN18617269	Bovismorbificans ST1499																												Faecal	2010
AUSMDU00003620	SAMN05162604	Typhimurium ST19																												Faecal	2010
AUSMDU00003623	SAMN05162607	Typhimurium ST19																												Faecal	2010
AUSMDU00032995	SAMN18617270	I 4,[5],12:i:- ST19	Ampicillin, Gentamicin, Spectinomycin, Chloramphenicol, Tetracycline, Ciprofloxacin, Sulfathiazole, Trimethoprim	Resistant				Resistant		Resistant		Resistant	Resistant	Resistant	Resistant	Resistant	blaOXA-1				aac(3)-IId		aadA1, aadA2	aadA1, aadA2	catA1	tet(B)	gyrA:D87N, gyrA:S83F, parC:S80R	sul1	dfrA12	Faecal	2010
AUSMDU00032996	SAMN18617271	Bovismorbificans ST377																												Faecal	2010
AUSMDU00003621	SAMN05162605	Typhimurium ST19																												Faecal	2010
AUSMDU00003617	SAMN05162601	Typhimurium ST19																												Faecal	2010
AUSMDU00003615	SAMN05162599	Typhimurium ST19																												Faecal	2010
AUSMDU00003616	SAMN05162600	Typhimurium ST19																												Faecal	2010
AUSMDU00003626	SAMN05162610	Typhimurium ST19																												Faecal	2010
AUSMDU00003618	SAMN05162602	Typhimurium ST19																												Faecal	2010
AUSMDU00003622	SAMN05162606	Typhimurium ST19																												Faecal	2010
AUSMDU00003619	SAMN05162603	Typhimurium ST19																												Faecal	2010
AUSMDU00003613	SAMN05162597	Typhimurium ST19																												Faecal	2010
AUSMDU00003644	SAMN05162628	Typhimurium ST19																												Faecal	2010
AUSMDU00003630	SAMN05162614	Typhimurium ST19																												Faecal	2010
AUSMDU00003636	SAMN05162620	Typhimurium ST19																												Faecal	2010
AUSMDU00003632	SAMN05162616	Typhimurium ST19																												Faecal	2010
AUSMDU00003614	SAMN05162598	Typhimurium ST19																												Faecal	2010
AUSMDU00016676	SAMN18617272	Dublin ST74																									parC:T57S			Faecal	2010
AUSMDU00033000	SAMN18617273	Corvallis ST1541	Ampicillin, Cefotaxime	Resistant	Resistant													blaCMY-2									qnrS1, parC:T57S			Blood	2010
AUSMDU00003665	SAMN05162649	Typhimurium ST19																												Faecal	2011
AUSMDU00016677	SAMN18617274	Dublin ST10																												Blood	2011
AUSMDU00033003	SAMN18617275	Bovismorbificans ST377																												Faecal	2011
AUSMDU00020817	SAMN12769672	Mississippi ST-																									parC:T57S			Faecal	2011
AUSMDU00033004	SAMN18617276	Typhimurium ST19																												Faecal	2011
AUSMDU00033005	SAMN18617277	Corvallis ST1541	Ampicillin, Cefotaxime	Resistant	Resistant													blaCMY-2									parC:T57S			Faecal	2011
AUSMDU00033006	SAMN18617278	Typhimurium ST19																												Faecal	2011
AUSMDU00033007	SAMN18617279	I 4,[5],12:i:- ST34	Ampicillin, Cefotaxime, Gentamicin, Streptomycin, Chloramphenicol, Tetracycline, Sulfathiazole	Resistant	Resistant			Resistant			Resistant	Resistant	Resistant		Resistant		blaTEM-1							strA-strB	floR	tet(A)		sul2		Faecal	2011
AUSMDU00033009	SAMN18617280	Typhimurium ST19																												Faecal	2011
AUSMDU00033010	SAMN18617281	Typhimurium ST19																												Faecal	2011
AUSMDU00033011	SAMN18617282	Typhimurium ST19																												Faecal	2011
AUSMDU00003648	SAMN05162632	Typhimurium ST19																												Faecal	2011
AUSMDU00003650	SAMN05162634	Typhimurium ST19																												Faecal	2011
AUSMDU00003666	SAMN05162650	Typhimurium ST19																												Faecal	2011
AUSMDU00020820	SAMN12769675	Mississippi ST-																									parC:T57S			Faecal	2011
AUSMDU00003664	SAMN05162648	Typhimurium ST19																												Faecal	2011
AUSMDU00003656	SAMN05162640	Typhimurium ST19																												Faecal	2011
AUSMDU00033012	SAMN18617283	Virchow ST16																												Faecal	2011
AUSMDU00003654	SAMN05162638	Typhimurium ST19																												Faecal	2011
AUSMDU00003667	SAMN05162651	Typhimurium ST19																												Faecal	2011
AUSMDU00003651	SAMN05162635	Typhimurium ST19																												Faecal	2011
AUSMDU00020821	SAMN12769676	Mississippi ST-																									parC:T57S			Other	2011
AUSMDU00033018	SAMN18617284	Virchow ST16																												Faecal	2011
AUSMDU00003658	SAMN05162642	Typhimurium ST19																												Faecal	2011
AUSMDU00033019	SAMN18617285	I 4,[5],12:i:- ST34	Ampicillin, Gentamicin, Streptomycin, Chloramphenicol, Tetracycline, Sulfathiazole	Resistant				Resistant			Resistant	Resistant	Resistant		Resistant		blaTEM-1				aac(3)-IId			strA-strB	catA2, floR	tet(A)		sul2		Faecal	2011
AUSMDU00003652	SAMN05162636	Typhimurium ST19																												Faecal	2011
AUSMDU00003659	SAMN05162643	Typhimurium ST19																												Faecal	2011
AUSMDU00003660	SAMN05162644	Typhimurium ST19																												Faecal	2011
AUSMDU00033020	SAMN18617286	Bovismorbificans ST377																												Faecal	2011
AUSMDU00033021	SAMN18617287	Langensalza ST1799	Ampicillin, Cefotaxime, Gentamicin, Streptomycin, Chloramphenicol, Tetracycline, Sulfathiazole	Resistant	Resistant			Resistant			Resistant	Resistant	Resistant		Resistant			blaCMY-2			aac(3)-IId			strA-strB	floR	tet(A)	gyrA:D87G, parC:T57S	sul2		Faecal	2011
AUSMDU00003663	SAMN05162647	Typhimurium ST19																												Faecal	2011
AUSMDU00003657	SAMN05162641	Typhimurium ST19																												Other	2011
AUSMDU00003662	SAMN05162646	Typhimurium ST19																												Faecal	2011
AUSMDU00033023	SAMN18617288	Bovismorbificans ST377																												Faecal	2011
AUSMDU00033025	SAMN18617289	Virchow ST16																												Blood	2011
AUSMDU00033026	SAMN18617290	Agona ST13	Ampicillin, Cefotaxime, Gentamicin, Streptomycin, Chloramphenicol, Tetracycline, Sulfathiazole	Resistant	Resistant			Resistant			Resistant	Resistant	Resistant		Resistant			blaCMY-2			aac(3)-IId			strA-strB	floR	tet(A)	qnrS1, parC:T57S	sul2		Faecal	2011
AUSMDU00033027	SAMN18617291	Virchow ST359																												Faecal	2011
AUSMDU00003661	SAMN05162645	Typhimurium ST19																												Faecal	2011
AUSMDU00016678	SAMN18617292	Dublin ST-	Ampicillin, Streptomycin, Tetracycline, Trimethoprim	Resistant							Resistant		Resistant			Resistant	blaTEM-1							strA-strB		tet(B)			dfrA5	Blood	2011
AUSMDU00033031	SAMN18617293	Virchow ST16																												Blood	2011
AUSMDU00003649	SAMN05162633	Typhimurium ST19																												Faecal	2011
AUSMDU00033033	SAMN18617294	Virchow ST16																												Blood	2011
AUSMDU00033034	SAMN18617295	Langensalza ST1799	Ampicillin, Cefotaxime, Gentamicin, Streptomycin, Chloramphenicol, Tetracycline, Sulfathiazole	Resistant	Resistant			Resistant			Resistant	Resistant	Resistant		Resistant			blaCMY-2			aac(3)-IId			strA-strB	floR	tet(A)	qnrS1, gyrA:D87G, parC:T57S	sul2		Faecal	2011
AUSMDU00003647	SAMN05162631	Typhimurium ST19																												Faecal	2011
AUSMDU00003655	SAMN05162639	Typhimurium ST19																												Faecal	2011
AUSMDU00033035	SAMN18617296	Bovismorbificans ST377																												Faecal	2011
AUSMDU00033037	SAMN18617297	Bovismorbificans ST377																									gyrA:S83F			Faecal	2011
AUSMDU00003653	SAMN05162637	Typhimurium ST19																												Faecal	2011
AUSMDU00003693	SAMN05162677	Typhimurium ST19																												Faecal	2011
AUSMDU00003703	SAMN05162687	Typhimurium ST19																												Faecal	2011
AUSMDU00003690	SAMN05162674	Typhimurium ST19																												Faecal	2012
AUSMDU00003674	SAMN05162658	Typhimurium ST19																												Faecal	2012
AUSMDU00016682	SAMN18617298	Dublin ST74																									parC:T57S			Faecal	2011
AUSMDU00003694	SAMN05162678	Typhimurium ST19																												Faecal	2012
AUSMDU00003708	SAMN05162692	Typhimurium ST19																												Faecal	2012
AUSMDU00003696	SAMN05162680	Typhimurium ST19																												Faecal	2012
AUSMDU00033044	SAMN18617299	Bovismorbificans ST377																												Faecal	2012
AUSMDU00003692	SAMN05162676	Typhimurium ST19																												Faecal	2012
AUSMDU00003669	SAMN05162653	Typhimurium ST19																												Faecal	2012
AUSMDU00033045	SAMN18617300	Bovismorbificans ST377																												Other	2012
AUSMDU00003699	SAMN05162683	Typhimurium ST19																												Faecal	2012
AUSMDU00003670	SAMN05162654	Typhimurium ST-																												Faecal	2012
AUSMDU00003700	SAMN05162684	Typhimurium ST19																												Faecal	2012
AUSMDU00003672	SAMN05162656	Typhimurium ST19																												Faecal	2012
AUSMDU00003704	SAMN05162688	Typhimurium ST19																												Faecal	2012
AUSMDU00033047	SAMN18617301	Typhimurium ST36																									qnrS1			Faecal	2012
AUSMDU00003671	SAMN05162655	Typhimurium ST19																												Faecal	2012
AUSMDU00003705	SAMN05162689	Typhimurium ST19																												Faecal	2012
AUSMDU00003707	SAMN05162691	Typhimurium ST19																												Faecal	2012
AUSMDU00003695	SAMN05162679	Typhimurium ST19																												Faecal	2012
AUSMDU00020829	SAMN12769684	Mississippi ST-																									parC:T57S			Faecal	2012
AUSMDU00003668	SAMN05162652	Typhimurium ST19																												Faecal	2012
AUSMDU00033049	SAMN18617302	Bovismorbificans ST377																												Faecal	2012
AUSMDU00003701	SAMN05162685	Typhimurium ST19																												Faecal	2012
AUSMDU00003698	SAMN05162682	Typhimurium ST19																												Faecal	2012
AUSMDU00003681	SAMN05162665	Typhimurium ST19																												Faecal	2012
AUSMDU00003673	SAMN05162657	Typhimurium ST19																												Faecal	2012
AUSMDU00033052	SAMN18617303	Indiana ST17	Ciprofloxacin											Resistant													gyrA:D87G, gyrA:S83F, parC:S80R, parC:T57S			Faecal	2012
AUSMDU00003688	SAMN05162672	Typhimurium ST19																												Faecal	2012
AUSMDU00003682	SAMN05162666	Typhimurium ST19																												Faecal	2012
AUSMDU00033054	SAMN18617304	Birkenhead ST424	Ampicillin, Cefotaxime	Resistant	Resistant													blaCMY-2									parC:T57S			Other	2012
AUSMDU00033055	SAMN18617305	Rissen ST469	Ampicillin, Cefotaxime	Resistant	Resistant													blaCTX-M-14									parC:T57S			Faecal	2012
AUSMDU00033058	SAMN18617306	Corvallis ST1541	Ampicillin, Cefotaxime	Resistant	Resistant													blaCMY-2									parC:T57S			Faecal	2012
AUSMDU00033059	SAMN18617307	Agona ST13	Ampicillin, Cefotaxime, Gentamicin, Spectinomycin, Streptomycin, Chloramphenicol, Tetracycline, Sulfathiazole, Trimethoprim	Resistant	Resistant			Resistant		Resistant	Resistant	Resistant	Resistant		Resistant	Resistant	blaTEM-1	blaCTX-M-55			aac(3)-IId		aadA2*	aadA2*	floR	tet(A)	parC:T57S	sul1	dfrA12	Faecal	2012
AUSMDU00033061	SAMN18617308	Bovismorbificans ST1058	Ampicillin, Kanamycin, Spectinomycin, Streptomycin, Chloramphenicol, Tetracycline, Sulfathiazole, Trimethoprim	Resistant					Resistant	Resistant	Resistant	Resistant	Resistant		Resistant	Resistant	blaTEM-1						aadA1*, aadA2*	aadA1*, aadA2*		tet(A), tet(M)	qnrS1	sul1, sul3	dfrA12	Faecal	2012
AUSMDU00003697	SAMN05162681	Typhimurium ST19																												Faecal	2012
AUSMDU00016679	SAMN18617309	Dublin ST4293																												Other	2012
AUSMDU00033062	SAMN18617310	Virchow ST16	Ampicillin, Tetracycline	Resistant									Resistant				blaTEM-135									tet(A)	qnrS13, gyrA:D87Y			Faecal	2012
AUSMDU00033063	SAMN18617311	Bovismorbificans ST377																												Faecal	2012
AUSMDU00033064	SAMN18617312	Bovismorbificans ST1499																												Faecal	2012
AUSMDU00033066	SAMN18617313	Newport ST46	Ampicillin, Cefotaxime	Resistant	Resistant													blaCMY-2												Faecal	2012
AUSMDU00033067	SAMN18617314	Bovismorbificans ST377																												Faecal	2012
AUSMDU00020840	SAMN12769695	Mississippi ST-																									parC:T57S			Faecal	2012
AUSMDU00033071	SAMN18617315	Typhimurium ST19																												Faecal	2012
AUSMDU00020843	SAMN12769698	Mississippi ST-																									parC:T57S			Faecal	2013
AUSMDU00033072	SAMN18617316	Bovismorbificans ST377																												Other	2013
AUSMDU00033073	SAMN18617317	Virchow ST359																												Faecal	2013
AUSMDU00020845	SAMN12769700	Mississippi ST-																									parC:T57S			Faecal	2013
AUSMDU00033074	SAMN18617318	Bovismorbificans ST377																												Other	2013
AUSMDU00033075	SAMN18617319	Bovismorbificans ST377																												Faecal	2013
AUSMDU00033076	SAMN18617320	Virchow ST16																												Blood	2013
AUSMDU00033077	SAMN18617321	Stanley ST29	Ampicillin, Cefotaxime	Resistant	Resistant													blaCMY-2									parC:T57S			Faecal	2013
AUSMDU00033078	SAMN18617322	Virchow ST197																									parC:T57S			Blood	2013
AUSMDU00033080	SAMN18617323	Bovismorbificans ST377																												Faecal	2013
AUSMDU00033083	SAMN18617324	Bovismorbificans ST377																												Faecal	2013
AUSMDU00033086	SAMN18617325	Infantis ST32	Ampicillin, Cefotaxime, Kanamycin, Spectinomycin, Chloramphenicol, Tetracycline, Sulfathiazole, Trimethoprim	Resistant	Resistant				Resistant	Resistant		Resistant	Resistant		Resistant	Resistant		blaCTX-M-65				aph(3')-Ia	aadA1	aadA1	floR	tet(A)	gyrA:D87Y, parC:T57S	sul1	dfrA14	Faecal	2013
AUSMDU00033087	SAMN18617326	Virchow ST359																												Faecal	2013
AUSMDU00033088	SAMN18617327	Typhimurium ST19	Ampicillin, Gentamicin	Resistant				Resistant									blaTEM-1				aac(3)-IId									Faecal	2013
AUSMDU00033089	SAMN18617328	Bovismorbificans ST377																												Faecal	2013
AUSMDU00003714	SAMN05162698	Typhimurium ST19																												Faecal	2013
AUSMDU00003727	SAMN05162711	Typhimurium ST19																												Faecal	2013
AUSMDU00033093	SAMN18617329	Bovismorbificans ST377	Ampicillin, Streptomycin, Tetracycline, Sulfathiazole	Resistant							Resistant		Resistant		Resistant		blaTEM-1							strA-strB		tet(A)		sul2		Blood	2013
AUSMDU00003712	SAMN05162696	Typhimurium ST19																												Faecal	2013
AUSMDU00033094	SAMN18617330	Bovismorbificans ST377																												Faecal	2013
AUSMDU00003713	SAMN05162697	Typhimurium ST19																												Faecal	2013
AUSMDU00003726	SAMN05162710	Typhimurium ST19																												Faecal	2013
AUSMDU00033096	SAMN18617331	Weltevreden ST365	Ampicillin, Cefotaxime	Resistant	Resistant												blaTEM-1	blaCTX-M-15									parC:T57S			Faecal	2013
AUSMDU00033097	SAMN18617332	Bovismorbificans ST1499																												Faecal	2013
AUSMDU00003721	SAMN05162705	Typhimurium ST19																												Faecal	2013
AUSMDU00003734	SAMN05162718	Typhimurium ST19																												Faecal	2013
AUSMDU00016680	SAMN18617333	Dublin ST74																									parC:T57S			Faecal	2013
AUSMDU00016683	SAMN18617334	Dublin ST1545																									parC:T57S			Faecal	2013
AUSMDU00003715	SAMN05162699	Typhimurium ST19																												Faecal	2013
AUSMDU00033100	SAMN18617335	Enteritidis ST1925																												Faecal	2013
AUSMDU00003710	SAMN05162694	Typhimurium ST19																												Faecal	2013
AUSMDU00003717	SAMN05162701	Typhimurium ST19																												Faecal	2013
AUSMDU00003718	SAMN05162702	Typhimurium ST19																												Other	2013
AUSMDU00033102	SAMN18617336	Virchow ST16																												Faecal	2013
AUSMDU00033103	SAMN18617337	Give ST516	Ampicillin, Cefotaxime, Gentamicin, Chloramphenicol, Tetracycline	Resistant	Resistant			Resistant				Resistant	Resistant				blaTEM-1	blaCTX-M-55			aac(3)-IId			strA-strB	floR	tet(M)	gyrA:S83Y, parC:T57S			Faecal	2013
AUSMDU00003731	SAMN05162715	Typhimurium ST19																												Blood	2013
AUSMDU00003837	SAMN05162821	Typhimurium ST19																												Faecal	2013
AUSMDU00003831	SAMN05162815	Typhimurium ST19																												Faecal	2013
AUSMDU00003834	SAMN05162818	Typhimurium ST19																												Faecal	2014
AUSMDU00003836	SAMN05162820	Typhimurium ST19																												Faecal	2014
AUSMDU00003835	SAMN05162819	Typhimurium ST19																												Faecal	2014
AUSMDU00033104	SAMN18617338	Bovismorbificans ST1058	Ampicillin, Kanamycin, Spectinomycin, Streptomycin, Chloramphenicol, Tetracycline, Sulfathiazole, Trimethoprim	Resistant					Resistant	Resistant	Resistant	Resistant	Resistant		Resistant	Resistant	blaTEM-1					aph(3')-Ia	aadA1*, aadA2*	aadA1*, aadA2*, strA-strB	catA2, floR	tet(A), tet(M)	qnrS1	sul1, sul2, sul3	dfrA12	Faecal	2014
AUSMDU00003827	SAMN05162811	Typhimurium ST19																												Faecal	2014
AUSMDU00020862	SAMN12769717	Mississippi ST-																									parC:T57S			Faecal	2014
AUSMDU00003883	SAMN05162867	Typhimurium ST19																												Faecal	2014
AUSMDU00003842	SAMN05162826	Typhimurium ST19																												Faecal	2014
AUSMDU00003781	SAMN05162765	Typhimurium ST19																												Faecal	2014
AUSMDU00003862	SAMN05162846	Typhimurium ST19																												Faecal	2014
AUSMDU00003846	SAMN05162830	Typhimurium ST19																												Faecal	2014
AUSMDU00003779	SAMN05162763	Typhimurium ST19																												Faecal	2014
AUSMDU00003803	SAMN05162787	Typhimurium ST19																												Faecal	2014
AUSMDU00003832	SAMN05162816	Typhimurium ST19																												Faecal	2014
AUSMDU00003807	SAMN05162791	Typhimurium ST19																												Faecal	2014
AUSMDU00003769	SAMN05162753	Typhimurium ST19																												Faecal	2014
AUSMDU00003770	SAMN05162754	Typhimurium ST19																												Faecal	2014
AUSMDU00033105	SAMN18617339	Anatum ST64	Ampicillin, Cefotaxime, Spectinomycin, Streptomycin, Chloramphenicol, Tetracycline, Sulfathiazole, Trimethoprim	Resistant	Resistant					Resistant	Resistant	Resistant	Resistant		Resistant	Resistant		blaDHA-1					aadA2*	aadA2*, strA-strB	floR	tet(A)	qnrB4, parC:T57S	sul1, sul2	dfrA23	Other	2014
AUSMDU00003754	SAMN05162738	Typhimurium ST19																												Faecal	2014
AUSMDU00003805	SAMN05162789	Typhimurium ST19																												Faecal	2014
AUSMDU00003775	SAMN05162759	Typhimurium ST19																												Faecal	2014
AUSMDU00003801	SAMN05162785	Typhimurium ST19																												Faecal	2014
AUSMDU00033106	SAMN18617340	Typhimurium ST19																												Faecal	2014
AUSMDU00003806	SAMN05162790	Typhimurium ST19																												Faecal	2014
AUSMDU00003755	SAMN05162739	Typhimurium ST19																												Faecal	2014
AUSMDU00003783	SAMN05162767	Typhimurium ST19																												Faecal	2014
AUSMDU00003759	SAMN05162743	Typhimurium ST19																												Faecal	2014
AUSMDU00003741	SAMN05162725	Typhimurium ST19																												Faecal	2014
AUSMDU00003860	SAMN05162844	Typhimurium ST19																												Faecal	2014
AUSMDU00003867	SAMN05162851	Typhimurium ST19																												Faecal	2014
AUSMDU00003768	SAMN05162752	Typhimurium ST19																												Faecal	2014
AUSMDU00003757	SAMN05162741	Typhimurium ST19																												Faecal	2014
AUSMDU00003765	SAMN05162749	Typhimurium ST19																												Faecal	2014
AUSMDU00003804	SAMN05162788	Typhimurium ST19																												Faecal	2014
AUSMDU00003844	SAMN05162828	Typhimurium ST19																												Faecal	2014
AUSMDU00003792	SAMN05162776	Typhimurium ST19																												Faecal	2014
AUSMDU00003794	SAMN05162778	Typhimurium ST19																												Faecal	2014
AUSMDU00003751	SAMN05162735	Typhimurium ST19																												Faecal	2014
AUSMDU00003745	SAMN05162729	Typhimurium ST19																												Faecal	2014
AUSMDU00003776	SAMN05162760	Typhimurium ST19																												Faecal	2014
AUSMDU00003744	SAMN05162728	Typhimurium ST19																												Faecal	2014
AUSMDU00003743	SAMN05162727	Typhimurium ST19																												Faecal	2014
AUSMDU00003748	SAMN05162732	Typhimurium ST19																												Faecal	2014
AUSMDU00003787	SAMN05162771	Typhimurium ST19																												Faecal	2014
AUSMDU00003780	SAMN05162764	Typhimurium ST19																												Faecal	2014
AUSMDU00003753	SAMN05162737	Typhimurium ST19																												Faecal	2014
AUSMDU00003749	SAMN05162733	Typhimurium ST19																												Faecal	2014
AUSMDU00003811	SAMN05162795	Typhimurium ST19																												Faecal	2014
AUSMDU00003814	SAMN05162798	Typhimurium ST19																												Faecal	2014
AUSMDU00003789	SAMN05162773	Typhimurium ST19																												Faecal	2014
AUSMDU00003760	SAMN05162744	Typhimurium ST19																												Faecal	2014
AUSMDU00003747	SAMN05162731	Typhimurium ST19																												Faecal	2014
AUSMDU00003797	SAMN05162781	Typhimurium ST19																												Faecal	2014
AUSMDU00003782	SAMN05162766	Typhimurium ST19																												Faecal	2014
AUSMDU00003815	SAMN05162799	Typhimurium ST19																												Faecal	2014
AUSMDU00003795	SAMN05162779	Typhimurium ST19																												Faecal	2014
AUSMDU00003750	SAMN05162734	Typhimurium ST19																												Faecal	2014
AUSMDU00003773	SAMN05162757	Typhimurium ST19																												Faecal	2014
AUSMDU00003790	SAMN05162774	Typhimurium ST19																												Faecal	2014
AUSMDU00003763	SAMN05162747	Typhimurium ST19																												Faecal	2014
AUSMDU00003819	SAMN05162803	Typhimurium ST19																												Faecal	2014
AUSMDU00003802	SAMN05162786	Typhimurium ST19																												Faecal	2014
AUSMDU00003767	SAMN05162751	Typhimurium ST19																												Faecal	2014
AUSMDU00003812	SAMN05162796	Typhimurium ST19																												Faecal	2014
AUSMDU00003810	SAMN05162794	Typhimurium ST19																												Faecal	2014
AUSMDU00003817	SAMN05162801	Typhimurium ST19																												Faecal	2014
AUSMDU00003808	SAMN05162792	Typhimurium ST19																												Faecal	2014
AUSMDU00003877	SAMN05162861	Typhimurium ST19																												Faecal	2014
AUSMDU00003742	SAMN05162726	Typhimurium ST19																												Faecal	2014
AUSMDU00003852	SAMN05162836	Typhimurium ST19																												Faecal	2014
AUSMDU00033107	SAMN18617341	Virchow ST16																												Faecal	2014
AUSMDU00003777	SAMN05162761	Typhimurium ST19																												Faecal	2014
AUSMDU00003784	SAMN05162768	Typhimurium ST19																												Faecal	2014
AUSMDU00003816	SAMN05162800	Typhimurium ST19																												Faecal	2014
AUSMDU00003800	SAMN05162784	Typhimurium ST19																												Faecal	2014
AUSMDU00003853	SAMN05162837	Typhimurium ST19																												Faecal	2014
AUSMDU00003756	SAMN05162740	Typhimurium ST19																												Faecal	2014
AUSMDU00003809	SAMN05162793	Typhimurium ST19																												Faecal	2014
AUSMDU00003820	SAMN05162804	Typhimurium ST19																												Faecal	2014
AUSMDU00003856	SAMN05162840	Typhimurium ST19																												Faecal	2014
AUSMDU00003762	SAMN05162746	Typhimurium ST19																												Faecal	2014
AUSMDU00003778	SAMN05162762	Typhimurium ST19																												Faecal	2014
AUSMDU00003764	SAMN05162748	Typhimurium ST19																												Faecal	2014
AUSMDU00003786	SAMN05162770	Typhimurium ST19																												Faecal	2014
AUSMDU00003793	SAMN05162777	Typhimurium ST19																												Faecal	2014
AUSMDU00003859	SAMN05162843	Typhimurium ST19																												Faecal	2014
AUSMDU00003771	SAMN05162755	Typhimurium ST19																												Faecal	2014
AUSMDU00003799	SAMN05162783	Typhimurium ST19																												Faecal	2014
AUSMDU00003872	SAMN05162856	Typhimurium ST19																												Faecal	2014
AUSMDU00003758	SAMN05162742	Typhimurium ST19																												Faecal	2014
AUSMDU00003857	SAMN05162841	Typhimurium ST19																												Faecal	2014
AUSMDU00003880	SAMN05162864	Typhimurium ST19																												Faecal	2014
AUSMDU00003772	SAMN05162756	Typhimurium ST19																												Faecal	2014
AUSMDU00003818	SAMN05162802	Typhimurium ST19																												Faecal	2014
AUSMDU00003761	SAMN05162745	Typhimurium ST19																												Faecal	2014
AUSMDU00033108	SAMN18617342	Virchow ST16																												Faecal	2014
AUSMDU00003746	SAMN05162730	Typhimurium ST19																												Faecal	2014
AUSMDU00003833	SAMN05162817	Typhimurium ST19																												Faecal	2014
AUSMDU00003828	SAMN05162812	Typhimurium ST19																												Faecal	2014
AUSMDU00003825	SAMN05162809	Typhimurium ST19																												Faecal	2014
AUSMDU00003881	SAMN05162865	Typhimurium ST19																												Faecal	2014
AUSMDU00003766	SAMN05162750	Typhimurium ST19																												Faecal	2014
AUSMDU00003813	SAMN05162797	Typhimurium ST19																												Faecal	2014
AUSMDU00003864	SAMN05162848	Typhimurium ST19																												Faecal	2014
AUSMDU00003752	SAMN05162736	Typhimurium ST19																												Faecal	2014
AUSMDU00003791	SAMN05162775	Typhimurium ST19																												Faecal	2014
AUSMDU00003796	SAMN05162780	Typhimurium ST19																												Faecal	2014
AUSMDU00003855	SAMN05162839	Typhimurium ST19																												Faecal	2014
AUSMDU00003845	SAMN05162829	Typhimurium ST19																												Faecal	2014
AUSMDU00003851	SAMN05162835	Typhimurium ST19																												Other	2014
AUSMDU00003798	SAMN05162782	Typhimurium ST19																												Faecal	2014
AUSMDU00003785	SAMN05162769	Typhimurium ST19																												Faecal	2014
AUSMDU00003774	SAMN05162758	Typhimurium ST19																												Faecal	2014
AUSMDU00003788	SAMN05162772	Typhimurium ST19																												Faecal	2014
AUSMDU00003868	SAMN05162852	Typhimurium ST19	Streptomycin, Sulfathiazole								Resistant				Resistant									strA-strB				sul2		Faecal	2014
AUSMDU00003879	SAMN05162863	Typhimurium ST19	Streptomycin, Sulfathiazole								Resistant				Resistant									strA-strB				sul2		Faecal	2014
AUSMDU00003871	SAMN05162855	Typhimurium ST19																												Faecal	2014
AUSMDU00003847	SAMN05162831	Typhimurium ST19																												Faecal	2014
AUSMDU00003878	SAMN05162862	Typhimurium ST19																												Faecal	2014
AUSMDU00033110	SAMN18617343	Typhimurium ST19																												Faecal	2014
AUSMDU00033111	SAMN18617344	Virchow ST16																												Faecal	2014
AUSMDU00020869	SAMN12769724	Mississippi ST-																									parC:T57S			Faecal	2014
AUSMDU00003882	SAMN05162866	Typhimurium ST19																												Faecal	2014
AUSMDU00033112	SAMN18617345	Typhimurium ST19																												Faecal	2014
AUSMDU00003840	SAMN05162824	Typhimurium ST19																												Faecal	2014
AUSMDU00003821	SAMN05162805	Typhimurium ST19																												Faecal	2014
AUSMDU00003841	SAMN05162825	Typhimurium ST19																												Blood	2014
AUSMDU00033113	SAMN18617346	Typhimurium ST19																												Faecal	2014
AUSMDU00033114	SAMN18617347	Typhimurium ST19																												Faecal	2014
AUSMDU00033115	SAMN18617348	Typhimurium ST34	Ampicillin, Cefotaxime, Streptomycin, Chloramphenicol, Tetracycline, Sulfathiazole	Resistant	Resistant						Resistant	Resistant	Resistant		Resistant		blaTEM-1							strA-strB	floR	tet(A)		sul2		Faecal	2014
AUSMDU00033116	SAMN18617349	Corvallis ST1541	Ampicillin, Cefotaxime, Gentamicin, Spectinomycin, Chloramphenicol, Tetracycline, Sulfathiazole, Trimethoprim	Resistant	Resistant			Resistant		Resistant		Resistant	Resistant		Resistant	Resistant	blaTEM-1	blaCTX-M-55			aac(3)-IId		aadA2	aadA2, strA-strB	floR	tet(M)	qnrS1, parC:T57S	sul1	dfrA12	Faecal	2014
AUSMDU00033117	SAMN18617350	Typhimurium ST19																												Faecal	2014
AUSMDU00033118	SAMN18617351	Typhimurium ST19																												Faecal	2014
AUSMDU00033119	SAMN18617352	Typhimurium ST19																												Faecal	2014
AUSMDU00033120	SAMN18617353	Typhimurium ST19																												Faecal	2014
AUSMDU00003838	SAMN05162822	Typhimurium ST19																												Faecal	2014
AUSMDU00033121	SAMN18617354	Bovismorbificans ST377																												Faecal	2014
AUSMDU00033122	SAMN18617355	Typhimurium ST19																												Faecal	2014
AUSMDU00003875	SAMN05162859	Typhimurium ST19																												Other	2014
AUSMDU00033123	SAMN18617356	Virchow ST16																												Faecal	2014
AUSMDU00033124	SAMN18617357	Typhimurium ST19																												Faecal	2014
AUSMDU00003873	SAMN05162857	Typhimurium ST19																												Faecal	2014
AUSMDU00033125	SAMN18617358	Typhimurium ST19																												Faecal	2014
AUSMDU00033126	SAMN18617359	Uganda ST684	Ampicillin, Cefotaxime, Gentamicin, Spectinomycin, Streptomycin, Chloramphenicol	Resistant	Resistant			Resistant		Resistant	Resistant	Resistant					blaTEM-215	blaCTX-M-55			aac(3)-IIe		aadA22*	aadA22*	catA2		parC:T57S			Faecal	2014
AUSMDU00033127	SAMN18617360	Uganda ST684	Ampicillin, Cefotaxime, Gentamicin, Spectinomycin, Streptomycin, Chloramphenicol, Sulfathiazole	Resistant	Resistant			Resistant		Resistant	Resistant	Resistant			Resistant		blaTEM-215	blaCMY-2, blaCTX-M-55			aac(3)-IIe, aac(3)-VIa		aadA1*	aadA1*	catA2		parC:T57S	sul1		Faecal	2014
AUSMDU00033128	SAMN18617361	Uganda ST684	Ampicillin, Cefotaxime, Gentamicin, Spectinomycin, Streptomycin, Chloramphenicol, Tetracycline	Resistant	Resistant			Resistant		Resistant	Resistant	Resistant	Resistant				blaTEM-215	blaCTX-M-55			aac(3)-IIe		aadA22*	aadA22*, strA-strB	catA2, floR	tet(A)	parC:T57S			Faecal	2014
AUSMDU00033129	SAMN18617362	Uganda ST684	Ampicillin, Cefotaxime, Gentamicin, Spectinomycin, Streptomycin, Sulfathiazole, Trimethoprim	Resistant	Resistant			Resistant		Resistant	Resistant				Resistant	Resistant		blaCMY-2, blaCTX-M-55			aac(3)-IIe, aac(3)-VIa		aadA1*	aadA1*			parC:T57S	sul1		Faecal	2014
AUSMDU00033130	SAMN18617363	Uganda ST684	Ampicillin, Cefotaxime, Gentamicin, Spectinomycin, Streptomycin, Chloramphenicol, Tetracycline	Resistant	Resistant			Resistant		Resistant	Resistant	Resistant	Resistant				blaTEM-215	blaCTX-M-55			aac(3)-IIe		aadA22*	aadA22*, strA-strB	catA2, floR	tet(A)	parC:T57S			Faecal	2014
AUSMDU00003839	SAMN05162823	Typhimurium ST19																												Faecal	2014
AUSMDU00033131	SAMN18617364	Havana ST578																									parC:T57S			Other	2014
AUSMDU00033132	SAMN18617365	Virchow ST16																												Other	2014
AUSMDU00033133	SAMN18617366	Typhimurium ST19																												Faecal	2014
AUSMDU00033134	SAMN18617367	Typhimurium ST19																												Faecal	2014
AUSMDU00033135	SAMN18617368	Typhimurium ST19																												Faecal	2014
AUSMDU00033136	SAMN18617369	Virchow ST16	Ampicillin	Resistant													blaTEM-1													Faecal	2014
AUSMDU00033137	SAMN18617370	Typhimurium ST313																												Faecal	2014
AUSMDU00033138	SAMN18617371	Typhimurium ST19																												Faecal	2014
AUSMDU00033139	SAMN18617372	Uganda ST684	Ampicillin, Cefotaxime, Gentamicin, Spectinomycin, Streptomycin, Chloramphenicol, Tetracycline, Sulfathiazole	Resistant	Resistant			Resistant		Resistant	Resistant	Resistant	Resistant		Resistant		blaTEM-215	blaCMY-2, blaCTX-M-55			aac(3)-IIe, aac(3)-VIa		aadA1*	aadA1*, strA-strB	catA2, floR	tet(A)	parC:T57S	sul1		Faecal	2014
AUSMDU00033140	SAMN18617373	Typhimurium ST19																												Faecal	2014
AUSMDU00033141	SAMN18617374	Typhimurium ST19																												Faecal	2014
AUSMDU00033142	SAMN18617375	Typhimurium ST19																												Faecal	2014
AUSMDU00033143	SAMN18617376	Typhimurium ST19																												Faecal	2014
AUSMDU00033144	SAMN18617377	Typhimurium ST19																												Faecal	2014
AUSMDU00033145	SAMN18617378	Typhimurium ST19																												Faecal	2014
AUSMDU00033146	SAMN18617379	Typhimurium ST19																												Faecal	2014
AUSMDU00033147	SAMN18617380	Typhimurium ST19																												Faecal	2014
AUSMDU00033148	SAMN18617381	Typhimurium ST19																												Faecal	2014
AUSMDU00033149	SAMN18617382	Typhimurium ST19																												Faecal	2014
AUSMDU00033150	SAMN18617383	Typhimurium ST19																												Faecal	2014
AUSMDU00033151	SAMN18617384	Typhimurium ST19																												Faecal	2014
AUSMDU00033152	SAMN18617385	Typhimurium ST19																												Faecal	2014
AUSMDU00033153	SAMN18617386	Typhimurium ST19																												Faecal	2014
AUSMDU00033154	SAMN18617387	Typhimurium ST19																												Faecal	2014
AUSMDU00033155	SAMN18617388	Typhimurium ST19																												Faecal	2014
AUSMDU00003858	SAMN05162842	Typhimurium ST19																												Faecal	2014
AUSMDU00033156	SAMN18617389	Typhimurium ST19																												Faecal	2014
AUSMDU00033158	SAMN18617390	Typhimurium ST19																												Faecal	2014
AUSMDU00033160	SAMN18617391	Typhimurium ST19																												Faecal	2014
AUSMDU00033161	SAMN18617392	Typhimurium ST19																												Other	2014
AUSMDU00003843	SAMN05162827	Typhimurium ST19																												Faecal	2014
AUSMDU00033162	SAMN18617393	Typhimurium ST19																												Faecal	2014
AUSMDU00033163	SAMN18617394	Typhimurium ST19																												Blood	2014
AUSMDU00033164	SAMN18617395	Typhimurium ST19																												Faecal	2014
AUSMDU00033165	SAMN18617396	Typhimurium ST2089																												Faecal	2014
AUSMDU00033166	SAMN18617397	Typhimurium ST19																												Faecal	2014
AUSMDU00033167	SAMN18617398	Typhimurium ST19																												Faecal	2014
AUSMDU00033168	SAMN18617399	Typhimurium ST19																												Faecal	2014
AUSMDU00033169	SAMN18617400	Typhimurium ST19																												Faecal	2014
AUSMDU00033170	SAMN18617401	Typhimurium ST19																												Faecal	2014
AUSMDU00033171	SAMN18617402	Typhimurium ST19																												Faecal	2014
AUSMDU00033172	SAMN18617403	Typhimurium ST19																												Faecal	2014
AUSMDU00033173	SAMN18617404	Typhimurium ST19																												Faecal	2014
AUSMDU00003876	SAMN05162860	Typhimurium ST19																												Faecal	2014
AUSMDU00033174	SAMN18617405	Typhimurium ST19																												Faecal	2014
AUSMDU00033175	SAMN18617406	Typhimurium ST19																												Faecal	2014
AUSMDU00033176	SAMN18617407	Typhimurium ST19																												Faecal	2014
AUSMDU00033177	SAMN18617408	Typhimurium ST19																												Faecal	2014
AUSMDU00033178	SAMN18617409	Typhimurium ST19																												Faecal	2014
AUSMDU00003874	SAMN05162858	Typhimurium ST19																												Faecal	2014
AUSMDU00003826	SAMN05162810	Typhimurium ST19																												Faecal	2014
AUSMDU00033179	SAMN18617410	Typhimurium ST19																												Faecal	2014
AUSMDU00033180	SAMN18617411	Typhimurium ST19																												Faecal	2014
AUSMDU00033181	SAMN18617412	Typhimurium ST2089																												Faecal	2014
AUSMDU00033182	SAMN18617413	Typhimurium ST19																												Faecal	2014
AUSMDU00033183	SAMN18617414	Typhimurium ST19																												Faecal	2014
AUSMDU00033184	SAMN18617415	Typhimurium ST19																												Faecal	2014
AUSMDU00003865	SAMN05162849	Typhimurium ST19																												Faecal	2014
AUSMDU00033185	SAMN18617416	Typhimurium ST19																												Faecal	2014
AUSMDU00003848	SAMN05162832	Typhimurium ST19																												Blood	2014
AUSMDU00033186	SAMN18617417	Typhimurium ST19																												Faecal	2014
AUSMDU00033187	SAMN18617418	Typhimurium ST19																												Faecal	2014
AUSMDU00033188	SAMN18617419	Typhimurium ST19																												Faecal	2014
AUSMDU00033189	SAMN18617420	Typhimurium ST19																												Faecal	2014
AUSMDU00033190	SAMN18617421	Typhimurium ST19																												Faecal	2014
AUSMDU00003854	SAMN05162838	Typhimurium ST19																												Faecal	2014
AUSMDU00033191	SAMN18617422	Typhimurium ST19																												Faecal	2014
AUSMDU00003870	SAMN05162854	Typhimurium ST19																												Faecal	2014
AUSMDU00033192	SAMN18617423	Typhimurium ST19																												Faecal	2014
AUSMDU00033193	SAMN18617424	Typhimurium ST19																												Faecal	2014
AUSMDU00033194	SAMN18617425	Typhimurium ST19																												Faecal	2014
AUSMDU00003861	SAMN05162845	Typhimurium ST19																												Faecal	2014
AUSMDU00033195	SAMN18617426	Typhimurium ST19																												Faecal	2014
AUSMDU00003849	SAMN05162833	Typhimurium ST19																												Faecal	2014
AUSMDU00033196	SAMN18617427	Typhimurium ST19																												Faecal	2014
AUSMDU00033197	SAMN18617428	Typhimurium ST19																												Faecal	2014
AUSMDU00033198	SAMN18617429	Typhimurium ST19																												Faecal	2014
AUSMDU00033199	SAMN18617430	Typhimurium ST19																												Faecal	2014
AUSMDU00033200	SAMN18617431	Typhimurium ST19																												Faecal	2014
AUSMDU00033201	SAMN18617432	Typhimurium ST19																												Faecal	2014
AUSMDU00033202	SAMN18617433	Typhimurium ST19																												Faecal	2014
AUSMDU00033203	SAMN18617434	Typhimurium ST19																												Faecal	2014
AUSMDU00033204	SAMN18617435	Typhimurium ST19																												Faecal	2014
AUSMDU00003866	SAMN05162850	Typhimurium ST19																												Faecal	2014
AUSMDU00033205	SAMN18617436	Typhimurium ST19																												Faecal	2014
AUSMDU00033206	SAMN18617437	Typhimurium ST19																												Faecal	2014
AUSMDU00033207	SAMN18617438	Typhimurium ST19																												Faecal	2014
AUSMDU00033208	SAMN18617439	Typhimurium ST19																												Faecal	2014
AUSMDU00003850	SAMN05162834	Typhimurium ST19																												Faecal	2014
AUSMDU00003869	SAMN05162853	Typhimurium ST19																												Faecal	2014
AUSMDU00033209	SAMN18617440	Typhimurium ST19																												Faecal	2014
AUSMDU00033210	SAMN18617441	Typhimurium ST19																												Faecal	2014
AUSMDU00003824	SAMN05162808	Typhimurium ST19																												Faecal	2014
AUSMDU00033211	SAMN18617442	Typhimurium ST19																												Faecal	2014
AUSMDU00033212	SAMN18617443	Typhimurium ST19																												Faecal	2014
AUSMDU00033213	SAMN18617444	Typhimurium ST19																												Faecal	2014
AUSMDU00033214	SAMN18617445	Typhimurium ST2089																												Faecal	2014
AUSMDU00033215	SAMN18617446	Typhimurium ST19																												Faecal	2014
AUSMDU00033216	SAMN18617447	Typhimurium ST19																												Faecal	2014
AUSMDU00033217	SAMN18617448	Typhimurium ST19																												Faecal	2014
AUSMDU00033218	SAMN18617449	Typhimurium ST19																												Faecal	2014
AUSMDU00033220	SAMN18617450	Typhimurium ST19																												Faecal	2014
AUSMDU00033221	SAMN18617451	Typhimurium ST19																												Faecal	2014
AUSMDU00033222	SAMN18617452	Typhimurium ST19																												Faecal	2014
AUSMDU00033223	SAMN18617453	Typhimurium ST19																												Faecal	2014
AUSMDU00033224	SAMN18617454	Typhimurium ST19																												Other	2014
AUSMDU00003829	SAMN05162813	Typhimurium ST19																												Faecal	2014
AUSMDU00033225	SAMN18617455	Typhimurium ST19																												Faecal	2014
AUSMDU00033226	SAMN18617456	Typhimurium ST19																												Faecal	2014
AUSMDU00033227	SAMN18617457	Typhimurium ST19																												Faecal	2014
AUSMDU00033228	SAMN18617458	Typhimurium ST19																												Faecal	2014
AUSMDU00033229	SAMN18617459	Typhimurium ST19																												Faecal	2014
AUSMDU00033230	SAMN18617460	Typhimurium ST19																												Faecal	2014
AUSMDU00033232	SAMN18617461	Typhimurium ST19																												Faecal	2014
AUSMDU00033233	SAMN18617462	Typhimurium ST19																												Faecal	2014
AUSMDU00033234	SAMN18617463	Bovismorbificans ST377																												Faecal	2014
AUSMDU00033235	SAMN18617464	Typhimurium ST19																												Faecal	2014
AUSMDU00033236	SAMN18617465	Typhimurium ST19																												Faecal	2014
AUSMDU00003822	SAMN05162806	Typhimurium ST19																												Faecal	2014
AUSMDU00033237	SAMN18617466	Typhimurium ST19																												Faecal	2014
AUSMDU00033238	SAMN18617467	Typhimurium ST19																												Faecal	2014
AUSMDU00003823	SAMN05162807	Typhimurium ST19																												Faecal	2014
AUSMDU00003830	SAMN05162814	Typhimurium ST19																												Faecal	2014
AUSMDU00033239	SAMN18617468	Bovismorbificans ST1499	Ampicillin, Trimethoprim	Resistant												Resistant											qnrS1			Faecal	2014
AUSMDU00033240	SAMN18617469	Typhimurium ST19																												Faecal	2014
AUSMDU00033241	SAMN18617470	Typhimurium ST19																												Faecal	2014
AUSMDU00033242	SAMN18617471	Typhimurium ST-	Ampicillin, Tetracycline	Resistant									Resistant				blaTEM-1									tet(A)				Faecal	2014
AUSMDU00003863	SAMN05162847	Typhimurium ST19																												Faecal	2014
AUSMDU00033243	SAMN18617472	Typhimurium ST19																												Faecal	2014
AUSMDU00033244	SAMN18617473	Typhimurium ST19																												Faecal	2014
AUSMDU00033245	SAMN18617474	Typhimurium ST19																												Faecal	2014
AUSMDU00033246	SAMN18617475	Typhimurium ST19																												Faecal	2014
AUSMDU00033247	SAMN18617476	Typhimurium ST19																												Faecal	2014
AUSMDU00033248	SAMN18617477	Typhimurium ST19																												Faecal	2014
AUSMDU00033249	SAMN18617478	Typhimurium ST19																												Faecal	2014
AUSMDU00033250	SAMN18617479	Typhimurium ST19																												Faecal	2014
AUSMDU00033251	SAMN18617480	Typhimurium ST19																												Faecal	2014
AUSMDU00033252	SAMN18617481	Typhimurium ST19																												Faecal	2014
AUSMDU00033255	SAMN18617482	Saintpaul ST50	Ampicillin, Spectinomycin, Chloramphenicol, Sulfathiazole, Trimethoprim	Resistant						Resistant		Resistant			Resistant	Resistant	blaTEM-1						aadA1, aadA2	aadA1, aadA2	cmlA1	tet(M)	gyrA:S83Y	sul3	dfrA12	Faecal	2014
AUSMDU00033257	SAMN18617483	Uganda ST684	Ampicillin, Cefotaxime, Gentamicin, Spectinomycin, Streptomycin, Chloramphenicol, Tetracycline	Resistant	Resistant			Resistant		Resistant	Resistant	Resistant	Resistant				blaTEM-215	blaCTX-M-55			aac(3)-IIe		aadA22*	aadA22*, strA-strB	catA2, floR	tet(A)	parC:T57S			Faecal	2014
AUSMDU00033261	SAMN18617484	Havana ST578																									parC:T57S			Other	2014
AUSMDU00033262	SAMN18617485	Havana ST578																									parC:T57S			Other	2014
AUSMDU00033263	SAMN18617486	Saintpaul ST50	Ampicillin	Resistant													blaTEM-1													Faecal	2014
AUSMDU00033265	SAMN18617487	Bovismorbificans ST377																												Faecal	2014
AUSMDU00033266	SAMN18617488	Saintpaul ST50																												Faecal	2014
AUSMDU00033268	SAMN18617489	Saintpaul ST50																												Faecal	2014
AUSMDU00033270	SAMN18617490	Stanley ST29	Ampicillin, Cefotaxime, Streptomycin, Chloramphenicol, Tetracycline, Sulfathiazole	Resistant	Resistant						Resistant	Resistant	Resistant		Resistant			blaCMY-2						strA-strB	floR	tet(A)	parC:T57S	sul2		Faecal	2014
AUSMDU00033273	SAMN18617491	Bovismorbificans ST1058	Ampicillin, Kanamycin, Spectinomycin, Streptomycin, Chloramphenicol, Tetracycline, Sulfathiazole, Trimethoprim	Resistant					Resistant	Resistant	Resistant	Resistant	Resistant		Resistant	Resistant	blaTEM-1					aph(3')-Ia	aadA1*, aadA2*	aadA1*, aadA2*, strA-strB	catA2	tet(A), tet(M)	qnrS1	sul1, sul3	dfrA12	Faecal	2014
AUSMDU00033274	SAMN18617492	Bovismorbificans ST377																												Faecal	2014
AUSMDU00033276	SAMN18617493	Saintpaul ST50																												Faecal	2014
AUSMDU00033279	SAMN18617494	Virchow ST16																												Faecal	2014
AUSMDU00033281	SAMN18617495	Derby ST40	Ampicillin, Tetracycline	Resistant									Resistant				blaTEM-1									tet(B)	parC:T57S			Faecal	2014
AUSMDU00033284	SAMN18617496	Saintpaul ST50																												Faecal	2014
AUSMDU00033286	SAMN18617497	Bovismorbificans ST377																												Faecal	2014
AUSMDU00033287	SAMN18617498	Saintpaul ST50																												Faecal	2014
AUSMDU00033288	SAMN18617499	Saintpaul ST50																												Faecal	2014
AUSMDU00033289	SAMN18617500	Saintpaul ST50																												Faecal	2014
AUSMDU00033290	SAMN18617501	Saintpaul ST50																												Faecal	2014
AUSMDU00033291	SAMN18617502	Saintpaul ST50																												Faecal	2014
AUSMDU00033292	SAMN18617503	Saintpaul ST50																												Faecal	2014
AUSMDU00033294	SAMN18617504	Saintpaul ST50																												Faecal	2014
AUSMDU00033295	SAMN18617505	Saintpaul ST50																												Faecal	2014
AUSMDU00033296	SAMN18617506	Saintpaul ST50																												Faecal	2014
AUSMDU00033297	SAMN18617507	Saintpaul ST50																												Faecal	2014
AUSMDU00033298	SAMN18617508	Saintpaul ST50																												Faecal	2014
AUSMDU00033299	SAMN18617509	Saintpaul ST50																												Faecal	2014
AUSMDU00033300	SAMN18617510	Saintpaul ST50																												Faecal	2014
AUSMDU00033301	SAMN18617511	Saintpaul ST50																												Faecal	2014
AUSMDU00033302	SAMN18617512	Saintpaul ST50																												Faecal	2014
AUSMDU00033303	SAMN18617513	Saintpaul ST50																												Faecal	2014
AUSMDU00033304	SAMN18617514	Saintpaul ST50																												Faecal	2014
AUSMDU00033306	SAMN18617515	Saintpaul ST50																												Faecal	2014
AUSMDU00033307	SAMN18617516	Saintpaul ST50																												Faecal	2014
AUSMDU00033308	SAMN18617517	Saintpaul ST50																												Faecal	2014
AUSMDU00033309	SAMN18617518	Saintpaul ST50																												Other	2015
AUSMDU00033310	SAMN18617519	Virchow ST16																												Other	2015
AUSMDU00033314	SAMN18617520	Bovismorbificans ST377	Ampicillin	Resistant													blaTEM-1													Faecal	2015
AUSMDU00003900	SAMN05162884	Typhimurium ST19																												Faecal	2015
AUSMDU00003897	SAMN05162881	Typhimurium ST19																												Faecal	2015
AUSMDU00003899	SAMN05162883	Typhimurium ST19																												Faecal	2015
AUSMDU00033315	SAMN18617521	Saintpaul ST50																												Faecal	2015
AUSMDU00033316	SAMN18617522	Typhimurium ST36	Ampicillin, Cefotaxime, Kanamycin, Streptomycin, Tetracycline	Resistant	Resistant				Resistant		Resistant		Resistant				blaTEM-1	blaCMY-2				aph(3')-Ia		strA-strB		tet(A)	qnrS1			Faecal	2015
AUSMDU00033318	SAMN18617523	Saintpaul ST50																												Faecal	2015
AUSMDU00033319	SAMN18617524	Saintpaul ST50																												Faecal	2015
AUSMDU00033320	SAMN18617525	Saintpaul ST50																												Faecal	2015
AUSMDU00033321	SAMN18617526	Saintpaul ST50																												Faecal	2015
AUSMDU00033322	SAMN18617527	Saintpaul ST50																												Faecal	2015
AUSMDU00033323	SAMN18617528	Uganda ST684	Ampicillin, Cefotaxime, Gentamicin, Spectinomycin, Streptomycin, Chloramphenicol, Tetracycline	Resistant	Resistant			Resistant		Resistant	Resistant	Resistant	Resistant				blaTEM-215	blaCTX-M-55			aac(3)-IIe		aadA22*	aadA22*, strA-strB	catA2, floR	tet(A)	parC:T57S			Faecal	2015
AUSMDU00003898	SAMN05162882	Typhimurium ST19																												Faecal	2015
AUSMDU00033325	SAMN18617529	Saintpaul ST50																												Blood	2015
AUSMDU00033326	SAMN18617530	Saintpaul ST50																												Faecal	2015
AUSMDU00033327	SAMN18617531	Saintpaul ST50																												Faecal	2015
AUSMDU00033328	SAMN18617532	Saintpaul ST50																												Faecal	2015
AUSMDU00033329	SAMN18617533	Saintpaul ST50																												Faecal	2015
AUSMDU00033330	SAMN18617534	Saintpaul ST50																												Faecal	2015
AUSMDU00033331	SAMN18617535	Bovismorbificans ST377																												Faecal	2015
AUSMDU00033332	SAMN18617536	Bovismorbificans ST1499																												Other	2015
AUSMDU00003891	SAMN05162875	Typhimurium ST19																												Faecal	2015
AUSMDU00003889	SAMN05162873	Typhimurium ST19																												Faecal	2015
AUSMDU00003890	SAMN05162874	Typhimurium ST19																												Faecal	2015
AUSMDU00003887	SAMN05162871	Typhimurium ST19																												Faecal	2015
AUSMDU00003896	SAMN05162880	Typhimurium ST19																												Faecal	2015
AUSMDU00003886	SAMN05162870	Typhimurium ST19																												Faecal	2015
AUSMDU00003884	SAMN05162868	Typhimurium ST19																												Faecal	2015
AUSMDU00033333	SAMN18617537	Virchow ST197																									parC:T57S			Faecal	2015
AUSMDU00003895	SAMN05162879	Typhimurium ST19																												Faecal	2015
AUSMDU00003894	SAMN05162878	Typhimurium ST19																												Faecal	2015
AUSMDU00003888	SAMN05162872	Typhimurium ST19																												Faecal	2015
AUSMDU00003901	SAMN05162885	Typhimurium ST19																												Faecal	2015
AUSMDU00003892	SAMN05162876	Typhimurium ST19																												Faecal	2015
AUSMDU00033334	SAMN18617538	Heidelberg ST15	Ampicillin, Cefotaxime	Resistant	Resistant													blaCMY-2									parC:T57S			Faecal	2015
AUSMDU00020878	SAMN12769733	Mississippi ST-																									parC:T57S			Faecal	2015
AUSMDU00033335	SAMN18617539	Virchow ST16																												Blood	2015
AUSMDU00016681	SAMN18617540	Dublin ST74																									parC:T57S			Faecal	2015
AUSMDU00033336	SAMN18617541	Virchow ST16																												Blood	2015
AUSMDU00033337	SAMN18617542	Bovismorbificans ST377																												Faecal	2015
AUSMDU00033338	SAMN18617543	Bovismorbificans ST1499																												Faecal	2015
AUSMDU00033339	SAMN18617544	Bovismorbificans ST377																												Faecal	2015
AUSMDU00033341	SAMN18617545	Langensalza ST1799	Ampicillin, Cefotaxime, Gentamicin, Streptomycin, Chloramphenicol, Tetracycline, Sulfathiazole	Resistant	Resistant			Resistant			Resistant	Resistant	Resistant		Resistant			blaCMY-2			aac(3)-IId			strA-strB	floR	tet(A)	qnrS1, gyrA:D87G, parC:T57S	sul2		Faecal	2015
AUSMDU00033343	SAMN18617546	Bovismorbificans ST377																												Faecal	2015
AUSMDU00033344	SAMN18617547	Virchow ST16																												Faecal	2015
AUSMDU00020881	SAMN12769736	Mississippi ST-																									parC:T57S			Other	2015
AUSMDU00004545	SAMN18617548	Saintpaul ST50	Ampicillin, Cefotaxime, Tetracycline	Resistant	Resistant								Resistant					blaCTX-M-14								tet(M)	qnrS1			Other	2015
AUSMDU00005172	SAMN18614561	I 4,[5],12:i:- ST34	Ampicillin, Cefotaxime, Streptomycin, Tetracycline, Sulfathiazole	Resistant	Resistant						Resistant		Resistant		Resistant		blaTEM-1	blaCMY-2						strA-strB		tet(B)		sul2		Faecal	2015
AUSMDU00004546	SAMN18614562	I 4,[5],12:i:- ST34	Ampicillin, Streptomycin, Chloramphenicol, Tetracycline, Sulfathiazole	Resistant							Resistant	Resistant	Resistant		Resistant		blaTEM-1							strA-strB	floR	tet(A)		sul2		Faecal	2015
AUSMDU00033348	SAMN18617549	Typhimurium ST19																												Faecal	2015
AUSMDU00033349	SAMN18617550	Typhimurium ST19																												Faecal	2015
AUSMDU00004547	SAMN18617551	Saintpaul ST50	Ampicillin, Cefotaxime, Azithromycin, Gentamicin, Tetracycline, Ciprofloxacin, Sulfathiazole, Trimethoprim	Resistant	Resistant		Resistant	Resistant					Resistant	Resistant	Resistant	Resistant	blaOXA-10, blaTEM-1	blaCTX-M-14		mph(A)	aac(3)-IId				cmlA5	tet(A)	qepA2, qnrS1, gyrA:S83Y	sul1, sul2	dfrA14, dfrB4	Faecal	2015
AUSMDU00033350	SAMN18617552	Typhimurium ST19																												Faecal	2015
AUSMDU00033351	SAMN18617553	Virchow ST359																												Faecal	2015
AUSMDU00033352	SAMN18617554	Typhimurium ST19																												Faecal	2015
AUSMDU00033353	SAMN18617555	Typhimurium ST19																												Faecal	2015
AUSMDU00033354	SAMN18617556	Typhimurium ST19																												Faecal	2015
AUSMDU00033355	SAMN18617557	Typhimurium ST19																												Faecal	2015
AUSMDU00033359	SAMN18617558	Typhimurium ST19																												Faecal	2015
AUSMDU00033360	SAMN18617559	Typhimurium ST19																												Faecal	2015
AUSMDU00033361	SAMN18617560	Typhimurium ST19																												Faecal	2015
AUSMDU00033362	SAMN18617561	Typhimurium ST19																												Faecal	2015
AUSMDU00033363	SAMN18617562	Typhimurium ST19																												Faecal	2015
AUSMDU00033364	SAMN18617563	Typhimurium ST19																												Faecal	2015
AUSMDU00033365	SAMN18617564	Typhimurium ST19																												Faecal	2015
AUSMDU00033366	SAMN18617565	Typhimurium ST19																												Faecal	2015
AUSMDU00033367	SAMN18617566	Typhimurium ST19																												Faecal	2015
AUSMDU00033368	SAMN18617567	Typhimurium ST19																												Faecal	2015
AUSMDU00033369	SAMN18617568	Typhimurium ST19																												Faecal	2015
AUSMDU00033370	SAMN18617569	Typhimurium ST19																												Blood	2015
AUSMDU00033371	SAMN18617570	Typhimurium ST19																												Faecal	2015
AUSMDU00033372	SAMN18617571	Typhimurium ST19																												Faecal	2015
AUSMDU00033373	SAMN18617572	Typhimurium ST19																												Faecal	2015
AUSMDU00033374	SAMN18617573	Typhimurium ST19																												Faecal	2015
AUSMDU00033375	SAMN18617574	Virchow ST16																												Faecal	2015
AUSMDU00004548	SAMN18617575	I 4,[5],12:i:- ST34	Ampicillin, Cefotaxime, Streptomycin, Chloramphenicol, Tetracycline, Sulfathiazole	Resistant	Resistant						Resistant	Resistant	Resistant		Resistant		blaTEM-1	blaCTX-M-55						strA-strB	catA2, floR	tet(A)	qnrS1	sul2		Faecal	2015
AUSMDU00005173	SAMN18614564	I 4,[5],12:i:- ST34	Ampicillin, Cefotaxime, Gentamicin, Kanamycin, Spectinomycin, Streptomycin, Chloramphenicol, Tetracycline, Sulfathiazole	Resistant	Resistant			Resistant	Resistant	Resistant	Resistant	Resistant	Resistant		Resistant			blaCTX-M-55			aac(3)-IIe	aph(3')-IIa	aadA22*	aadA22*, aph(6)-Ic, strA-strB	catA2, floR	tet(A)		sul2		Faecal	2015
AUSMDU00004549	SAMN18614565	I 4,[5],12:i:- ST34	Ampicillin, Cefotaxime, Streptomycin, Chloramphenicol, Tetracycline, Sulfathiazole	Resistant	Resistant						Resistant	Resistant	Resistant		Resistant		blaTEM-1	blaCTX-M-55						strA-strB	catA2, floR	tet(A)	qnrS1	sul2		Faecal	2015
AUSMDU00005174	SAMN18614566	I 4,[5],12:i:- ST34	Ampicillin, Cefotaxime, Streptomycin, Tetracycline, Sulfathiazole, Trimethoprim	Resistant	Resistant						Resistant		Resistant		Resistant	Resistant	blaTEM-1	blaCMY-2						strA-strB		tet(A), tet(B)		sul2	dfrA5	Faecal	2015
AUSMDU00005175	SAMN18614567	I 4,[5],12:i:- ST34	Ampicillin, Cefotaxime, Streptomycin, Tetracycline, Sulfathiazole, Trimethoprim	Resistant	Resistant						Resistant		Resistant		Resistant	Resistant	blaTEM-1	blaCMY-2						strA-strB		tet(A), tet(B)		sul2	dfrA5	Faecal	2015
AUSMDU00005176	SAMN18614568	I 4,[5],12:i:- ST34	Ampicillin, Cefotaxime, Streptomycin, Tetracycline, Sulfathiazole, Trimethoprim	Resistant	Resistant						Resistant		Resistant		Resistant	Resistant	blaTEM-1	blaCMY-2						strA-strB		tet(B)		sul2	dfrA5	Other	2015
AUSMDU00007291	SAMN07739194	Enteritidis ST3304																												Faecal	2015
AUSMDU00033378	SAMN18617576	Virchow ST16	Tetracycline, Sulfathiazole, Trimethoprim										Resistant		Resistant	Resistant										tet(A)		sul1	dfrA5	Blood	2015
AUSMDU00004551	SAMN18617577	Haifa ST49	Tetracycline, Sulfathiazole, Trimethoprim										Resistant		Resistant	Resistant										tet(A)	gyrA:S83F	sul1	dfrA5	Faecal	2015
AUSMDU00005179	SAMN18617578	Saintpaul ST3602	Ampicillin, Cefotaxime	Resistant	Resistant													blaCTX-M-55												Faecal	2015
AUSMDU00004552	SAMN18617579	I 4,[5],12:i:- ST34	Ampicillin, Cefotaxime, Streptomycin, Chloramphenicol, Tetracycline, Sulfathiazole	Resistant	Resistant						Resistant	Resistant	Resistant		Resistant		blaTEM-1	blaCTX-M-55						strA-strB	catA2, floR	tet(A)	qnrS1	sul2		Faecal	2015
AUSMDU00033387	SAMN18617580	Saintpaul ST50																												Faecal	2015
AUSMDU00005181	SAMN18617581	Weltevreden ST365	Ampicillin, Cefotaxime, Sulfathiazole	Resistant	Resistant										Resistant			blaCTX-M-1									parC:T57S	sul2		Faecal	2015
AUSMDU00033388	SAMN18617582	Saintpaul ST50																												Blood	2015
AUSMDU00033389	SAMN18617583	Anatum ST64																									parC:T57S			Faecal	2015
AUSMDU00010737	SAMN18617584	Anatum ST64																									parC:T57S			Faecal	2015
AUSMDU00033390	SAMN18617585	Anatum ST64																									parC:T57S			Faecal	2015
AUSMDU00033391	SAMN18617586	Anatum ST64																									parC:T57S			Faecal	2015
AUSMDU00033394	SAMN18617587	Anatum ST64																									parC:T57S			Faecal	2015
AUSMDU00033395	SAMN18617588	Anatum ST64																									parC:T57S			Faecal	2015
AUSMDU00033396	SAMN18617589	Anatum ST64																									parC:T57S			Faecal	2015
AUSMDU00033397	SAMN18617590	Anatum ST64																									parC:T57S			Faecal	2015
AUSMDU00033398	SAMN18617591	Anatum ST64																									parC:T57S			Faecal	2016
AUSMDU00033399	SAMN18617592	Anatum ST64																									parC:T57S			Faecal	2015
AUSMDU00033403	SAMN18617593	Anatum ST64																									parC:T57S			Faecal	2016
AUSMDU00033405	SAMN18617594	Anatum ST64																									parC:T57S			Faecal	2016
AUSMDU00033406	SAMN18617595	Anatum ST64																									parC:T57S			Faecal	2016
AUSMDU00033407	SAMN18617596	Anatum ST64																									parC:T57S			Faecal	2016
AUSMDU00033408	SAMN18617597	Anatum ST64																									parC:T57S			Faecal	2016
AUSMDU00033409	SAMN18617598	Anatum ST64																									parC:T57S			Faecal	2016
AUSMDU00004553	SAMN18617599	Kentucky ST198	Ampicillin, Tetracycline, Ciprofloxacin, Sulfathiazole	Resistant									Resistant	Resistant	Resistant		blaTEM-1						aadA7	aadA7		tet(A)	gyrA:D87N, gyrA:S83F, parC:S80I, parC:T57S	sul1		Faecal	2016
AUSMDU00033410	SAMN18617600	Anatum ST64																									parC:T57S			Faecal	2016
AUSMDU00033413	SAMN18617601	Anatum ST64																									parC:T57S			Faecal	2016
AUSMDU00033415	SAMN18617602	Saintpaul ST50																												Faecal	2016
AUSMDU00005182	SAMN18614576	I 4,[5],12:i:- ST34	Ampicillin, Cefotaxime, Streptomycin, Tetracycline, Sulfathiazole, Trimethoprim	Resistant	Resistant						Resistant		Resistant		Resistant	Resistant	blaTEM-1	blaCMY-2						strA-strB		tet(A), tet(B)		sul2	dfrA5	Faecal	2016
AUSMDU00033416	SAMN18617603	Anatum ST64																									parC:T57S			Faecal	2016
AUSMDU00033418	SAMN18617604	Anatum ST64																									parC:T57S			Faecal	2016
AUSMDU00004554	SAMN18617605	I 4,[5],12:i:- ST34	Ampicillin, Cefotaxime, Streptomycin, Chloramphenicol, Tetracycline, Sulfathiazole	Resistant	Resistant						Resistant	Resistant	Resistant		Resistant		blaTEM-1	blaCTX-M-55						strA-strB	catA2, floR	tet(A)	qnrS1	sul2		Faecal	2016
AUSMDU00005183	SAMN18617606	Uganda ST684	Ampicillin, Cefotaxime, Gentamicin, Spectinomycin, Streptomycin, Chloramphenicol, Tetracycline	Resistant	Resistant			Resistant		Resistant	Resistant	Resistant	Resistant				blaTEM-215	blaCTX-M-55			aac(3)-IIe		aadA22*	strA-strB	catA2, floR	tet(A)	parC:T57S			Faecal	2016
AUSMDU00033419	SAMN18617607	Anatum ST64																									parC:T57S			Faecal	2016
AUSMDU00033420	SAMN18617608	Anatum ST64																									parC:T57S			Faecal	2016
AUSMDU00033421	SAMN18617609	Anatum ST64																									parC:T57S			Other	2016
AUSMDU00004555	SAMN18614577	I 4,[5],12:i:- ST34	Ampicillin, Cefotaxime, Azithromycin, Gentamicin, Tetracycline	Resistant	Resistant		Resistant	Resistant					Resistant					blaCTX-M-14		mph(A)	aac(3)-IIe					tet(B)	qnrS1			Faecal	2016
AUSMDU00033422	SAMN18617610	Saintpaul ST50																												Faecal	2016
AUSMDU00033423	SAMN18617611	Anatum ST64																									parC:T57S			Faecal	2016
AUSMDU00033424	SAMN18617612	Saintpaul ST50																												Faecal	2016
AUSMDU00033429	SAMN18617613	Anatum ST64																									parC:T57S			Faecal	2016
AUSMDU00033430	SAMN18617614	Anatum ST64																									parC:T57S			Faecal	2016
AUSMDU00033432	SAMN18617615	Saintpaul ST50																												Faecal	2016
AUSMDU00033433	SAMN18617616	Anatum ST64																									parC:T57S			Faecal	2016
AUSMDU00033434	SAMN18617617	Saintpaul ST50																												Faecal	2016
AUSMDU00033435	SAMN18617618	Anatum ST64																									parC:T57S			Faecal	2016
AUSMDU00033436	SAMN18617619	Anatum ST64																									parC:T57S			Faecal	2016
AUSMDU00033437	SAMN18617620	Anatum ST64																									parC:T57S			Faecal	2016
AUSMDU00033438	SAMN18617621	Anatum ST64																									parC:T57S			Faecal	2016
AUSMDU00033439	SAMN18617622	Anatum ST64																									parC:T57S			Faecal	2016
AUSMDU00033440	SAMN18617623	Anatum ST64																									parC:T57S			Faecal	2016
AUSMDU00033441	SAMN18617624	Anatum ST64																									parC:T57S			Faecal	2016
AUSMDU00033443	SAMN18617625	Anatum ST64																									parC:T57S			Faecal	2016
AUSMDU00033444	SAMN18617626	Anatum ST64																									parC:T57S			Faecal	2016
AUSMDU00033445	SAMN18617627	Anatum ST64																									parC:T57S			Faecal	2016
AUSMDU00033446	SAMN18617628	Anatum ST64																									parC:T57S			Faecal	2016
AUSMDU00033447	SAMN18617629	Anatum ST64																									parC:T57S			Faecal	2016
AUSMDU00033449	SAMN18617630	Anatum ST64																									parC:T57S			Faecal	2016
AUSMDU00033450	SAMN18617631	Anatum ST64																									parC:T57S			Faecal	2016
AUSMDU00033451	SAMN18617632	Anatum ST64																									parC:T57S			Faecal	2016
AUSMDU00033452	SAMN18617633	Anatum ST64																									parC:T57S			Faecal	2016
AUSMDU00033453	SAMN18617634	Anatum ST64																									parC:T57S			Faecal	2016
AUSMDU00033454	SAMN18617635	Anatum ST64																									parC:T57S			Faecal	2016
AUSMDU00033455	SAMN18617636	Anatum ST64																									parC:T57S			Faecal	2016
AUSMDU00033456	SAMN18617637	Anatum ST64																									parC:T57S			Faecal	2016
AUSMDU00033457	SAMN18617638	Anatum ST64																									parC:T57S			Faecal	2016
AUSMDU00033458	SAMN18617639	Anatum ST64																									parC:T57S			Faecal	2016
AUSMDU00033459	SAMN18617640	Anatum ST64																									parC:T57S			Faecal	2016
AUSMDU00033460	SAMN18617641	Anatum ST64																									parC:T57S			Faecal	2016
AUSMDU00033461	SAMN18617642	Anatum ST64																									parC:T57S			Faecal	2016
AUSMDU00033462	SAMN18617643	Anatum ST64																									parC:T57S			Faecal	2016
AUSMDU00033464	SAMN18617644	Anatum ST64																									parC:T57S			Faecal	2016
AUSMDU00033465	SAMN18617645	Anatum ST64																									parC:T57S			Faecal	2016
AUSMDU00033466	SAMN18617646	Anatum ST64																									parC:T57S			Faecal	2016
AUSMDU00010739	SAMN18617647	Anatum ST64																									parC:T57S			Faecal	2016
AUSMDU00033467	SAMN18617648	Anatum ST64																									parC:T57S			Faecal	2016
AUSMDU00033468	SAMN18617649	Anatum ST64																									parC:T57S			Faecal	2016
AUSMDU00033469	SAMN18617650	Anatum ST64																									parC:T57S			Faecal	2016
AUSMDU00033470	SAMN18617651	Virchow ST197																									parC:T57S			Faecal	2016
AUSMDU00033471	SAMN18617652	Anatum ST64																									parC:T57S			Faecal	2016
AUSMDU00033472	SAMN18617653	Anatum ST64																									parC:T57S			Faecal	2016
AUSMDU00033473	SAMN18617654	Anatum ST64																									parC:T57S			Faecal	2016
AUSMDU00033474	SAMN18617655	Anatum ST64																									parC:T57S			Faecal	2016
AUSMDU00033475	SAMN18617656	Anatum ST64																									parC:T57S			Faecal	2016
AUSMDU00033476	SAMN18617657	Anatum ST64																									parC:T57S			Faecal	2016
AUSMDU00033477	SAMN18617658	Anatum ST64																									parC:T57S			Faecal	2016
AUSMDU00033478	SAMN18617659	Anatum ST64																									parC:T57S			Faecal	2016
AUSMDU00033479	SAMN18617660	Anatum ST64																									parC:T57S			Faecal	2016
AUSMDU00033480	SAMN18617661	Anatum ST64																									parC:T57S			Faecal	2016
AUSMDU00033481	SAMN18617662	Anatum ST64																									parC:T57S			Faecal	2016
AUSMDU00033482	SAMN18617663	Anatum ST64																									parC:T57S			Faecal	2016
AUSMDU00033483	SAMN18617664	Anatum ST64																									parC:T57S			Faecal	2016
AUSMDU00033484	SAMN18617665	Anatum ST64																									parC:T57S			Faecal	2016
AUSMDU00033485	SAMN18617666	Anatum ST64																									parC:T57S			Faecal	2016
AUSMDU00033486	SAMN18617667	Anatum ST64																									parC:T57S			Faecal	2016
AUSMDU00033487	SAMN18617668	Anatum ST64																									parC:T57S			Faecal	2016
AUSMDU00033488	SAMN18617669	Anatum ST64																									parC:T57S			Faecal	2016
AUSMDU00033489	SAMN18617670	Anatum ST64																									parC:T57S			Faecal	2016
AUSMDU00033490	SAMN18617671	Anatum ST64																									parC:T57S			Faecal	2016
AUSMDU00010740	SAMN18617672	Anatum ST64																									parC:T57S			Faecal	2016
AUSMDU00033491	SAMN18617673	Anatum ST64																									parC:T57S			Faecal	2016
AUSMDU00033492	SAMN18617674	Anatum ST64																									parC:T57S			Faecal	2016
AUSMDU00033493	SAMN18617675	Anatum ST64																									parC:T57S			Faecal	2016
AUSMDU00033494	SAMN18617676	Anatum ST64																									parC:T57S			Faecal	2016
AUSMDU00033495	SAMN18617677	Anatum ST64																									parC:T57S			Faecal	2016
AUSMDU00033496	SAMN18617678	Anatum ST64																									parC:T57S			Faecal	2016
AUSMDU00033497	SAMN18617679	Anatum ST64																									parC:T57S			Faecal	2016
AUSMDU00033498	SAMN18617680	Chester ST343																									parC:T57S			Faecal	2016
AUSMDU00033499	SAMN18617681	Anatum ST64																									parC:T57S			Faecal	2016
AUSMDU00033500	SAMN18617682	Anatum ST64																									parC:T57S			Faecal	2016
AUSMDU00033501	SAMN18617683	Anatum ST64																									parC:T57S			Faecal	2016
AUSMDU00033502	SAMN18617684	Chester ST343																									parC:T57S			Faecal	2016
AUSMDU00033503	SAMN18617685	Anatum ST64																									parC:T57S			Faecal	2016
AUSMDU00033504	SAMN18617686	Anatum ST64																									parC:T57S			Faecal	2016
AUSMDU00033505	SAMN18617687	Anatum ST64																									parC:T57S			Faecal	2016
AUSMDU00033506	SAMN18617688	Anatum ST64																									parC:T57S			Faecal	2016
AUSMDU00033507	SAMN18617689	Anatum ST64																									parC:T57S			Faecal	2016
AUSMDU00033508	SAMN18617690	Anatum ST64																									parC:T57S			Faecal	2016
AUSMDU00033509	SAMN18617691	Anatum ST64																									parC:T57S			Faecal	2016
AUSMDU00033510	SAMN18617692	Anatum ST64																									parC:T57S			Faecal	2016
AUSMDU00033512	SAMN18617693	Anatum ST64																									parC:T57S			Faecal	2016
AUSMDU00033513	SAMN18617694	Anatum ST64																									parC:T57S			Faecal	2016
AUSMDU00033514	SAMN18617695	Anatum ST64																									parC:T57S			Faecal	2016
AUSMDU00033515	SAMN18617696	Anatum ST64																									parC:T57S			Faecal	2016
AUSMDU00033516	SAMN18617697	Anatum ST64																									parC:T57S			Faecal	2016
AUSMDU00033517	SAMN18617698	Anatum ST64																									parC:T57S			Faecal	2016
AUSMDU00033518	SAMN18617699	Anatum ST64																									parC:T57S			Faecal	2016
AUSMDU00033521	SAMN18617700	Anatum ST64																									parC:T57S			Faecal	2016
AUSMDU00033522	SAMN18617701	Anatum ST64																									parC:T57S			Faecal	2016
AUSMDU00033523	SAMN18617702	Anatum ST64																									parC:T57S			Faecal	2016
AUSMDU00033524	SAMN18617703	Anatum ST64																									parC:T57S			Faecal	2016
AUSMDU00033525	SAMN18617704	Anatum ST64																									parC:T57S			Faecal	2016
AUSMDU00033526	SAMN18617705	Anatum ST64																									parC:T57S			Faecal	2016
AUSMDU00033527	SAMN18617706	Anatum ST64																									parC:T57S			Faecal	2016
AUSMDU00033528	SAMN18617707	Anatum ST64																									parC:T57S			Faecal	2016
AUSMDU00033529	SAMN18618096	Anatum ST64																									parC:T57S			Faecal	2016
AUSMDU00033530	SAMN18618097	Anatum ST64																									parC:T57S			Faecal	2016
AUSMDU00033531	SAMN18618098	Anatum ST64																									parC:T57S			Faecal	2016
AUSMDU00033532	SAMN18618099	Anatum ST64																									parC:T57S			Faecal	2016
AUSMDU00033533	SAMN18618100	Anatum ST64																									parC:T57S			Faecal	2016
AUSMDU00033535	SAMN18618101	Anatum ST64																									parC:T57S			Faecal	2016
AUSMDU00033536	SAMN18618102	Anatum ST64																									parC:T57S			Other	2016
AUSMDU00033537	SAMN18618103	Anatum ST64																									parC:T57S			Faecal	2016
AUSMDU00033538	SAMN18618104	Anatum ST64																									parC:T57S			Faecal	2016
AUSMDU00033539	SAMN18618105	Chester ST-																									parC:T57S			Faecal	2016
AUSMDU00033540	SAMN18618106	Anatum ST64																									parC:T57S			Faecal	2016
AUSMDU00033541	SAMN18618107	Anatum ST64																									parC:T57S			Faecal	2016
AUSMDU00033542	SAMN18618108	Anatum ST64																									parC:T57S			Faecal	2016
AUSMDU00033543	SAMN18618109	Anatum ST64																									parC:T57S			Faecal	2016
AUSMDU00033544	SAMN18618110	Anatum ST64																									parC:T57S			Faecal	2016
AUSMDU00033545	SAMN18618111	Anatum ST64																									parC:T57S			Faecal	2016
AUSMDU00033546	SAMN18618112	Anatum ST64																									parC:T57S			Faecal	2016
AUSMDU00033547	SAMN18618113	Anatum ST64																									parC:T57S			Faecal	2016
AUSMDU00033548	SAMN18618114	Anatum ST64																									parC:T57S			Faecal	2016
AUSMDU00033549	SAMN18618115	Anatum ST64																									parC:T57S			Faecal	2016
AUSMDU00033550	SAMN18618116	Anatum ST64																									parC:T57S			Faecal	2016
AUSMDU00033551	SAMN18618117	Anatum ST64																									parC:T57S			Faecal	2016
AUSMDU00033552	SAMN18618118	Anatum ST64																									parC:T57S			Faecal	2016
AUSMDU00033553	SAMN18618119	Anatum ST64																									parC:T57S			Faecal	2016
AUSMDU00033554	SAMN18618120	Anatum ST64																									parC:T57S			Faecal	2016
AUSMDU00033555	SAMN18618121	Anatum ST64																									parC:T57S			Faecal	2016
AUSMDU00033556	SAMN18618122	Chester ST343																									parC:T57S			Faecal	2016
AUSMDU00033557	SAMN18618123	Anatum ST64																									parC:T57S			Faecal	2016
AUSMDU00033558	SAMN18618124	Anatum ST64																									parC:T57S			Faecal	2016
AUSMDU00033559	SAMN18618125	Anatum ST64																									parC:T57S			Faecal	2016
AUSMDU00033560	SAMN18618126	Anatum ST64																									parC:T57S			Faecal	2016
AUSMDU00033561	SAMN18618127	Anatum ST64																									parC:T57S			Faecal	2016
AUSMDU00004556	SAMN18614579	I 4,[5],12:i:- ST34	Ampicillin, Cefotaxime, Streptomycin, Chloramphenicol, Tetracycline, Sulfathiazole	Resistant	Resistant						Resistant	Resistant	Resistant		Resistant		blaTEM-1	blaCTX-M-55						strA-strB	catA2, floR	tet(A), tet(B)	qnrS1	sul2		Faecal	2016
AUSMDU00033562	SAMN18618128	Anatum ST64																									parC:T57S			Faecal	2016
AUSMDU00033563	SAMN18618129	Anatum ST64																									parC:T57S			Faecal	2016
AUSMDU00033564	SAMN18618130	Anatum ST64																									parC:T57S			Faecal	2016
AUSMDU00033565	SAMN18618131	Anatum ST64																									parC:T57S			Faecal	2016
AUSMDU00033566	SAMN18618132	Anatum ST64																									parC:T57S			Faecal	2016
AUSMDU00033567	SAMN18618133	Newport ST4166	Ampicillin	Resistant													blaTEM-1													Faecal	2016
AUSMDU00033568	SAMN18618134	Anatum ST64																									parC:T57S			Faecal	2016
AUSMDU00033569	SAMN18618135	Anatum ST64																									parC:T57S			Faecal	2016
AUSMDU00033570	SAMN18618136	Anatum ST64																									parC:T57S			Faecal	2016
AUSMDU00033571	SAMN18618137	Anatum ST64																									parC:T57S			Faecal	2016
AUSMDU00005185	SAMN18618138	Infantis ST32	Ampicillin, Cefotaxime, Kanamycin, Spectinomycin, Streptomycin, Chloramphenicol, Tetracycline, Sulfathiazole, Trimethoprim	Resistant	Resistant				Resistant	Resistant	Resistant	Resistant	Resistant		Resistant	Resistant		blaCTX-M-65				aph(3')-Ia	aadA1*	aadA1*	floR	tet(A)	gyrA:D87Y, parC:T57S	sul1	dfrA14	Faecal	2016
AUSMDU00033572	SAMN18618139	Anatum ST64																									parC:T57S			Other	2016
AUSMDU00033573	SAMN18618140	Anatum ST64																									parC:T57S			Faecal	2016
AUSMDU00033574	SAMN18618141	Anatum ST64																									parC:T57S			Faecal	2016
AUSMDU00033575	SAMN18618142	Anatum ST64																									parC:T57S			Faecal	2016
AUSMDU00033576	SAMN18618143	Anatum ST64																									parC:T57S			Faecal	2016
AUSMDU00033577	SAMN18618144	Anatum ST64																									parC:T57S			Faecal	2016
AUSMDU00033578	SAMN18618145	Anatum ST64																									parC:T57S			Faecal	2016
AUSMDU00033579	SAMN18618146	Saintpaul ST50																												Faecal	2016
AUSMDU00033580	SAMN18618147	Anatum ST64																									parC:T57S			Faecal	2016
AUSMDU00033581	SAMN18618148	Anatum ST64																									parC:T57S			Faecal	2016
AUSMDU00033582	SAMN18618149	Anatum ST64																									parC:T57S			Faecal	2016
AUSMDU00033583	SAMN18618150	Anatum ST64																									parC:T57S			Faecal	2016
AUSMDU00033585	SAMN18618151	Anatum ST64																									parC:T57S			Faecal	2016
AUSMDU00033586	SAMN18618152	Anatum ST64																									parC:T57S			Faecal	2016
AUSMDU00033587	SAMN18618153	Anatum ST64																									parC:T57S			Faecal	2016
AUSMDU00033588	SAMN18618154	Anatum ST64																									parC:T57S			Faecal	2016
AUSMDU00033589	SAMN18618155	Anatum ST64																									parC:T57S			Faecal	2016
AUSMDU00033590	SAMN18618156	Anatum ST64																									parC:T57S			Faecal	2016
AUSMDU00033591	SAMN18618157	Anatum ST64																									parC:T57S			Faecal	2016
AUSMDU00033592	SAMN18618158	Anatum ST64																									parC:T57S			Faecal	2016
AUSMDU00033593	SAMN18618159	Anatum ST64																									parC:T57S			Faecal	2016
AUSMDU00033597	SAMN18618160	Anatum ST64																									parC:T57S			Faecal	2016
AUSMDU00033598	SAMN18618161	Anatum ST64																									parC:T57S			Faecal	2016
AUSMDU00033599	SAMN18618162	Anatum ST64																									parC:T57S			Faecal	2016
AUSMDU00033600	SAMN18618163	Anatum ST64																									parC:T57S			Faecal	2016
AUSMDU00033601	SAMN18618164	Anatum ST64																									parC:T57S			Faecal	2016
AUSMDU00033603	SAMN18618165	Anatum ST64																									parC:T57S			Faecal	2016
AUSMDU00033604	SAMN18618166	Anatum ST64																									parC:T57S			Faecal	2016
AUSMDU00033605	SAMN18618167	Anatum ST64																									parC:T57S			Faecal	2016
AUSMDU00033607	SAMN18618168	Anatum ST64																									parC:T57S			Faecal	2016
AUSMDU00033608	SAMN18618169	Anatum ST64																									parC:T57S			Faecal	2016
AUSMDU00033609	SAMN18618170	Anatum ST64																									parC:T57S			Faecal	2016
AUSMDU00033611	SAMN18618171	Anatum ST64																									parC:T57S			Faecal	2016
AUSMDU00033612	SAMN18618172	Anatum ST64																									parC:T57S			Faecal	2016
AUSMDU00033613	SAMN18618173	Anatum ST64																									parC:T57S			Faecal	2016
AUSMDU00033615	SAMN18618174	Anatum ST64																									parC:T57S			Faecal	2016
AUSMDU00033616	SAMN18618175	Anatum ST64																									parC:T57S			Faecal	2016
AUSMDU00033617	SAMN18618176	Anatum ST64																									parC:T57S			Faecal	2016
AUSMDU00033618	SAMN18618177	Anatum ST64																									parC:T57S			Faecal	2016
AUSMDU00033619	SAMN18618178	Anatum ST64																									parC:T57S			Faecal	2016
AUSMDU00033620	SAMN18618179	Anatum ST64																									parC:T57S			Faecal	2016
AUSMDU00033621	SAMN18618180	Anatum ST64																									parC:T57S			Faecal	2016
AUSMDU00033622	SAMN18618181	Anatum ST64																									parC:T57S			Faecal	2016
AUSMDU00033623	SAMN18618182	Anatum ST64																									parC:T57S			Faecal	2016
AUSMDU00033624	SAMN18618183	Anatum ST64																									parC:T57S			Faecal	2016
AUSMDU00033625	SAMN18618184	Anatum ST64																									parC:T57S			Faecal	2016
AUSMDU00033626	SAMN18618185	Anatum ST64																									parC:T57S			Faecal	2016
AUSMDU00033627	SAMN18618186	Anatum ST64																									parC:T57S			Faecal	2016
AUSMDU00033628	SAMN18618187	Anatum ST64																									parC:T57S			Faecal	2016
AUSMDU00033630	SAMN18618188	Anatum ST64																									parC:T57S			Faecal	2016
AUSMDU00033631	SAMN18618189	Anatum ST64																									parC:T57S			Other	2016
AUSMDU00033632	SAMN18618190	Anatum ST64																									parC:T57S			Faecal	2016
AUSMDU00033634	SAMN18618191	Anatum ST64																									parC:T57S			Faecal	2016
AUSMDU00033635	SAMN18618192	Anatum ST64																									parC:T57S			Faecal	2016
AUSMDU00033636	SAMN18618193	Anatum ST64																									parC:T57S			Faecal	2016
AUSMDU00033637	SAMN18618194	Anatum ST64																									parC:T57S			Faecal	2016
AUSMDU00033639	SAMN18618195	Anatum ST64																									parC:T57S			Faecal	2016
AUSMDU00033640	SAMN18618196	Anatum ST64																									parC:T57S			Faecal	2016
AUSMDU00033642	SAMN18618197	Anatum ST64																									parC:T57S			Faecal	2016
AUSMDU00033643	SAMN18618198	Anatum ST64																									parC:T57S			Faecal	2016
AUSMDU00033644	SAMN18618199	Anatum ST64																									parC:T57S			Faecal	2016
AUSMDU00033645	SAMN18618200	Anatum ST64																									parC:T57S			Faecal	2016
AUSMDU00033646	SAMN18618201	Anatum ST64																									parC:T57S			Faecal	2016
AUSMDU00033647	SAMN18618202	Anatum ST64																									parC:T57S			Faecal	2016
AUSMDU00033649	SAMN18618203	Anatum ST64																									parC:T57S			Faecal	2016
AUSMDU00033650	SAMN18618204	Anatum ST64																									parC:T57S			Faecal	2016
AUSMDU00033651	SAMN18618205	Anatum ST64																									parC:T57S			Faecal	2016
AUSMDU00033652	SAMN18618206	Anatum ST64																									parC:T57S			Faecal	2016
AUSMDU00033653	SAMN18618207	Saintpaul ST50	Ampicillin, Azithromycin, Gentamicin, Kanamycin, Spectinomycin, Streptomycin, Chloramphenicol, Sulfathiazole, Trimethoprim	Resistant			Resistant	Resistant	Resistant	Resistant	Resistant	Resistant			Resistant	Resistant	blaTEM-1			mph(A)	aac(3)-IId	aph(3')-Ia	aadA2*	aadA2*, strA-strB	floR		qnrS1, gyrA:S83Y	sul2	dfrA14	Faecal	2016
AUSMDU00033654	SAMN18618208	Anatum ST64																									parC:T57S			Faecal	2016
AUSMDU00033655	SAMN18618209	Anatum ST64																									parC:T57S			Faecal	2016
AUSMDU00033656	SAMN18618210	Anatum ST64																									parC:T57S			Faecal	2016
AUSMDU00033657	SAMN18618211	Anatum ST64																									parC:T57S			Faecal	2016
AUSMDU00033661	SAMN18618212	Saintpaul ST50																												Faecal	2016
AUSMDU00033662	SAMN18618213	Anatum ST64																									parC:T57S			Faecal	2016
AUSMDU00033663	SAMN18618214	Anatum ST64																									parC:T57S			Faecal	2016
AUSMDU00033668	SAMN18618215	Anatum ST64																									parC:T57S			Faecal	2016
AUSMDU00033669	SAMN18618216	Anatum ST64																									parC:T57S			Other	2016
AUSMDU00033670	SAMN18618217	Anatum ST64																									parC:T57S			Faecal	2016
AUSMDU00033672	SAMN18618218	Anatum ST64																									parC:T57S			Faecal	2016
AUSMDU00033673	SAMN18618219	Anatum ST64																									parC:T57S			Faecal	2016
AUSMDU00033674	SAMN18618220	Anatum ST64																									parC:T57S			Faecal	2016
AUSMDU00033677	SAMN18618221	Anatum ST64																									parC:T57S			Faecal	2016
AUSMDU00033681	SAMN18618222	Anatum ST64																									parC:T57S			Faecal	2016
AUSMDU00004557	SAMN18618223	I 4,[5],12:i:- ST34	Ampicillin, Cefotaxime, Streptomycin, Chloramphenicol, Tetracycline, Sulfathiazole	Resistant	Resistant						Resistant	Resistant	Resistant		Resistant		blaTEM-1	blaCTX-M-55						strA-strB	catA2, floR	tet(A)	qnrS1	sul2		Faecal	2015
AUSMDU00005186	SAMN18614580	I 4,[5],12:i:- ST34	Ampicillin, Cefotaxime, Gentamicin, Kanamycin, Spectinomycin, Streptomycin, Chloramphenicol, Tetracycline, Sulfathiazole	Resistant	Resistant			Resistant	Resistant	Resistant	Resistant	Resistant	Resistant		Resistant			blaCTX-M-55			aac(3)-IIe	aph(3')-IIa	aadA22*	aadA22*, aph(6)-Ic, strA-strB	catA2, floR	tet(A)		sul2		Faecal	2015
AUSMDU00033684	SAMN18618224	Anatum ST64																									parC:T57S			Faecal	2016
AUSMDU00033685	SAMN18618225	Anatum ST64																									parC:T57S			Faecal	2016
AUSMDU00033687	SAMN18618226	Anatum ST64																									parC:T57S			Faecal	2016
AUSMDU00033689	SAMN18618227	Anatum ST64																									parC:T57S			Faecal	2016
AUSMDU00033690	SAMN18618228	Virchow ST16																												Faecal	2016
AUSMDU00033691	SAMN18618229	Anatum ST64																									parC:T57S			Faecal	2016
AUSMDU00033692	SAMN18618230	Anatum ST64																									parC:T57S			Faecal	2016
AUSMDU00033693	SAMN18618231	Chester ST343																									parC:T57S			Faecal	2016
AUSMDU00033694	SAMN18618232	Anatum ST64																									parC:T57S			Faecal	2016
AUSMDU00033695	SAMN18618233	Anatum ST64																									parC:T57S			Faecal	2016
AUSMDU00033696	SAMN18618234	Anatum ST64																									parC:T57S			Other	2016
AUSMDU00005187	SAMN18618235	Typhimurium ST19	Ampicillin, Gentamicin	Resistant				Resistant																						Faecal	2016
AUSMDU00033698	SAMN18618236	Anatum ST64																									parC:T57S			Faecal	2016
AUSMDU00033699	SAMN18618237	Chester ST343																									parC:T57S			Faecal	2016
AUSMDU00033700	SAMN18618238	Anatum ST64																									parC:T57S			Faecal	2016
AUSMDU00033701	SAMN18618239	Chester ST343																									parC:T57S			Faecal	2016
AUSMDU00033702	SAMN18618240	Chester ST343																									parC:T57S			Faecal	2016
AUSMDU00033703	SAMN18618241	Anatum ST64																									parC:T57S			Faecal	2016
AUSMDU00033704	SAMN18618242	Chester ST343																									parC:T57S			Faecal	2016
AUSMDU00033706	SAMN18618243	Anatum ST64																									parC:T57S			Faecal	2016
AUSMDU00033708	SAMN18618244	Chester ST343																									parC:T57S			Faecal	2016
AUSMDU00033709	SAMN18618245	Anatum ST64																									parC:T57S			Faecal	2016
AUSMDU00033710	SAMN18618246	Chester ST343																									parC:T57S			Faecal	2016
AUSMDU00033711	SAMN18618247	Chester ST343																									parC:T57S			Faecal	2016
AUSMDU00033712	SAMN18618248	Anatum ST64																									parC:T57S			Faecal	2016
AUSMDU00005188	SAMN18618249	Typhimurium ST19	Ampicillin, Cefotaxime	Resistant	Resistant													blaCMY-2												Faecal	2016
AUSMDU00033713	SAMN18618250	Anatum ST64																									parC:T57S			Other	2016
AUSMDU00033714	SAMN18618251	Anatum ST64																									parC:T57S			Faecal	2016
AUSMDU00033715	SAMN18618252	Anatum ST64																									parC:T57S			Other	2016
AUSMDU00033718	SAMN18618253	Virchow ST16																												Faecal	2016
AUSMDU00033720	SAMN18618254	Saintpaul ST50																												Faecal	2016
AUSMDU00033721	SAMN18618255	Anatum ST64																									parC:T57S			Faecal	2016
AUSMDU00033725	SAMN18618256	Anatum ST64																									parC:T57S			Faecal	2016
AUSMDU00005125	SAMN18618257	Typhimurium ST19	Ampicillin, Cefotaxime, Spectinomycin, Streptomycin, Tetracycline, Sulfathiazole, Trimethoprim	Resistant	Resistant					Resistant	Resistant		Resistant		Resistant	Resistant	blaTEM-1	blaCTX-M-9			aadB**	aadB**	aadA2*	aadA2*		tet(A)		sul1, sul2	dfrA5	Faecal	2016
AUSMDU00033727	SAMN18618258	Anatum ST64																									parC:T57S			Faecal	2016
AUSMDU00004677	SAMN18618259	Saintpaul ST50																												Faecal	2016
AUSMDU00033728	SAMN18618260	Anatum ST64																									parC:T57S			Faecal	2016
AUSMDU00004678	SAMN18618261	Saintpaul ST27																												Faecal	2016
AUSMDU00033730	SAMN18618262	Anatum ST64																									parC:T57S			Faecal	2016
AUSMDU00033731	SAMN18618263	Anatum ST64																									parC:T57S			Faecal	2016
AUSMDU00004679	SAMN18618264	Saintpaul ST50																												Faecal	2016
AUSMDU00033732	SAMN18618265	Virchow ST16																												Faecal	2016
AUSMDU00033734	SAMN18618266	Anatum ST64																									parC:T57S			Faecal	2016
AUSMDU00033735	SAMN18618267	Anatum ST64																									parC:T57S			Faecal	2016
AUSMDU00033736	SAMN18618268	Anatum ST64																									parC:T57S			Faecal	2016
AUSMDU00033737	SAMN18618269	Anatum ST64																									parC:T57S			Faecal	2016
AUSMDU00005126	SAMN18618270	I 4,[5],12:i:- ST34	Ampicillin, Kanamycin, Spectinomycin, Streptomycin, Chloramphenicol, Tetracycline, Sulfathiazole	Resistant					Resistant	Resistant	Resistant	Resistant	Resistant		Resistant		blaTEM-1					aph(3')-Ia	aadA1*, aadA2*	aadA1*, aadA2*, strA-strB	cmlA1	tet(B)		sul2, sul3		Faecal	2016
AUSMDU00004680	SAMN18618271	Saintpaul ST50																												Faecal	2016
AUSMDU00004681	SAMN18618272	Saintpaul ST50																												Faecal	2016
AUSMDU00004682	SAMN18618273	Saintpaul ST50																									gyrA:S83Y			Faecal	2016
AUSMDU00004683	SAMN18618274	Saintpaul ST50																												Other	2016
AUSMDU00004861	SAMN18618275	Hvittingfoss ST434																									parC:T57S			Faecal	2016
AUSMDU00004684	SAMN18618276	Saintpaul ST50																												Faecal	2016
AUSMDU00004685	SAMN18618277	Saintpaul ST27																												Faecal	2016
AUSMDU00004686	SAMN18618278	Typhimurium ST19																												Faecal	2016
AUSMDU00004687	SAMN18618279	Saintpaul ST50																												Faecal	2016
AUSMDU00004711	SAMN18618280	Chester ST343																									parC:T57S			Faecal	2016
AUSMDU00004688	SAMN18618281	Saintpaul ST50																												Faecal	2016
AUSMDU00004689	SAMN18618282	Saintpaul ST50																												Faecal	2016
AUSMDU00004690	SAMN18618283	Saintpaul ST50																												Faecal	2016
AUSMDU00004691	SAMN18618284	Saintpaul ST50																												Faecal	2016
AUSMDU00004863	SAMN18618285	Hvittingfoss ST434																									parC:T57S			Faecal	2016
AUSMDU00004692	SAMN18618286	Reading ST93																									parC:T57S			Faecal	2016
AUSMDU00004693	SAMN18618287	Saintpaul ST50																												Faecal	2016
AUSMDU00004694	SAMN18618288	Saintpaul ST50																												Faecal	2016
AUSMDU00004695	SAMN18618289	Saintpaul ST50																												Faecal	2016
AUSMDU00004696	SAMN18618290	Saintpaul ST50																												Faecal	2016
AUSMDU00004697	SAMN18618291	Saintpaul ST50																												Faecal	2016
AUSMDU00004698	SAMN18618292	Saintpaul ST50																												Faecal	2016
AUSMDU00004699	SAMN18618293	Saintpaul ST50																												Faecal	2016
AUSMDU00004700	SAMN18618294	Saintpaul ST50																												Faecal	2016
AUSMDU00004701	SAMN18618295	Saintpaul ST50																												Faecal	2016
AUSMDU00004730	SAMN18618296	Saintpaul ST50																												Faecal	2016
AUSMDU00004702	SAMN18618297	Saintpaul ST50																												Faecal	2016
AUSMDU00004703	SAMN18618298	Saintpaul ST50																												Faecal	2016
AUSMDU00004704	SAMN18618299	Saintpaul ST50																												Faecal	2016
AUSMDU00004705	SAMN18618300	Saintpaul ST50																												Faecal	2016
AUSMDU00004706	SAMN18618301	Saintpaul ST50																												Faecal	2016
AUSMDU00004707	SAMN18618302	Saintpaul ST50																												Faecal	2016
AUSMDU00004708	SAMN18618303	Saintpaul ST50																												Faecal	2016
AUSMDU00004733	SAMN18618304	Saintpaul ST50																												Faecal	2016
AUSMDU00004731	SAMN18618305	Saintpaul ST50																												Faecal	2016
AUSMDU00004727	SAMN18618306	Saintpaul ST50																												Faecal	2016
AUSMDU00004732	SAMN18618307	Saintpaul ST50																												Faecal	2016
AUSMDU00004728	SAMN18618308	Saintpaul ST50																												Faecal	2016
AUSMDU00004736	SAMN18618309	Saintpaul ST50																												Faecal	2016
AUSMDU00004742	SAMN18618310	Saintpaul ST50																												Faecal	2016
AUSMDU00004734	SAMN18618311	Saintpaul ST50																												Faecal	2016
AUSMDU00004735	SAMN18618312	Saintpaul ST50																												Faecal	2016
AUSMDU00004741	SAMN18618313	Saintpaul ST50																												Faecal	2016
AUSMDU00004740	SAMN18618314	Saintpaul ST50																												Faecal	2016
AUSMDU00004743	SAMN18618315	Saintpaul ST50																												Faecal	2016
AUSMDU00004739	SAMN18618316	Saintpaul ST50																												Faecal	2016
AUSMDU00004738	SAMN18618317	Saintpaul ST50																												Faecal	2016
AUSMDU00004737	SAMN18618318	Saintpaul ST50																												Faecal	2016
AUSMDU00004729	SAMN18618319	Saintpaul ST50																												Faecal	2016
AUSMDU00004744	SAMN18618320	Saintpaul ST50																												Faecal	2016
AUSMDU00033746	SAMN18618321	Saintpaul ST50																												Faecal	2016
AUSMDU00004745	SAMN18618322	Saintpaul ST50																												Faecal	2016
AUSMDU00004746	SAMN18618323	Saintpaul ST50																												Faecal	2016
AUSMDU00004747	SAMN18618324	Saintpaul ST50																												Faecal	2016
AUSMDU00004748	SAMN18618325	Saintpaul ST50																												Faecal	2016
AUSMDU00004865	SAMN18618326	Hvittingfoss ST434																									parC:T57S			Faecal	2016
AUSMDU00004864	SAMN18618327	Hvittingfoss ST434																									parC:T57S			Faecal	2016
AUSMDU00004836	SAMN18618328	Saintpaul ST50																												Faecal	2016
AUSMDU00004788	SAMN18618329	Saintpaul ST50																												Faecal	2016
AUSMDU00004781	SAMN18618330	Saintpaul ST50																												Faecal	2016
AUSMDU00004789	SAMN18618331	Saintpaul ST50																												Faecal	2016
AUSMDU00004806	SAMN18618332	Saintpaul ST50	Ampicillin	Resistant													blaTEM-1													Faecal	2016
AUSMDU00005128	SAMN18614585	I 4,[5],12:i:- ST34	Ampicillin, Cefotaxime, Kanamycin, Streptomycin, Tetracycline, Sulfathiazole, Trimethoprim	Resistant	Resistant				Resistant		Resistant		Resistant		Resistant	Resistant	blaTEM-1	blaCMY-2				aph(3')-Ia		strA-strB		tet(B)		sul2	dfrA5	Faecal	2016
AUSMDU00004808	SAMN18618333	Saintpaul ST50																												Faecal	2016
AUSMDU00004811	SAMN18618334	Saintpaul ST50																												Faecal	2016
AUSMDU00005129	SAMN18618335	I 4,[5],12:i:- ST34	Ampicillin, Cefotaxime, Kanamycin, Streptomycin, Tetracycline, Sulfathiazole, Trimethoprim	Resistant	Resistant				Resistant		Resistant		Resistant		Resistant	Resistant	blaTEM-1	blaCMY-2				aph(3')-Ia		strA-strB		tet(B)		sul2	dfrA5	Faecal	2016
AUSMDU00005312	SAMN18618336	Typhimurium ST19	Ampicillin, Cefotaxime, Spectinomycin, Sulfathiazole, Trimethoprim	Resistant	Resistant					Resistant					Resistant	Resistant		blaCTX-M-1					aadA5	aadA5				sul2	dfrA17	Faecal	2016
AUSMDU00004812	SAMN18618337	Saintpaul ST50																												Faecal	2016
AUSMDU00004813	SAMN18618338	Saintpaul ST50																												Faecal	2016
AUSMDU00004851	SAMN18618339	Saintpaul ST50																												Faecal	2016
AUSMDU00004884	SAMN05506871	Hvittingfoss ST434																									parC:T57S			Faecal	2016
AUSMDU00004852	SAMN18618340	Saintpaul ST50																												Faecal	2016
AUSMDU00004867	SAMN18618341	Hvittingfoss ST434																									parC:T57S			Faecal	2016
AUSMDU00004860	SAMN18618342	Saintpaul ST50																												Faecal	2016
AUSMDU00004859	SAMN18618343	Saintpaul ST50																												Faecal	2016
AUSMDU00017164	SAMN18618344	Stanley ST29	Ampicillin, Cefotaxime, Streptomycin, Chloramphenicol, Tetracycline, Sulfathiazole	Resistant	Resistant						Resistant	Resistant	Resistant		Resistant		blaTEM-1	blaCMY-2						strA-strB	floR	tet(M)	parC:T57S	sul2		Faecal	2016
AUSMDU00005313	SAMN18618345	Stanley ST29	Ampicillin, Cefotaxime, Streptomycin, Chloramphenicol, Tetracycline, Sulfathiazole	Resistant	Resistant						Resistant	Resistant	Resistant		Resistant		blaTEM-1	blaCMY-2						strA-strB	floR	tet(M)	parC:T57S	sul2		Other	2016
AUSMDU00004907	SAMN18618346	Saintpaul ST50																												Faecal	2016
AUSMDU00004910	SAMN18618347	Hvittingfoss ST2062																									parC:T57S			Faecal	2016
AUSMDU00004909	SAMN18618348	Hvittingfoss ST434																									parC:T57S			Faecal	2016
AUSMDU00004908	SAMN18618349	Hvittingfoss ST434																									parC:T57S			Other	2016
AUSMDU00005314	SAMN18618350	Stanley ST29	Ampicillin, Cefotaxime, Streptomycin, Chloramphenicol, Tetracycline, Sulfathiazole	Resistant	Resistant						Resistant	Resistant	Resistant		Resistant		blaTEM-1	blaCMY-2						strA-strB	floR	tet(M)	parC:T57S	sul2		Other	2016
AUSMDU00005315	SAMN18618351	I 4,[5],12:i:- ST34	Ampicillin, Cefotaxime, Streptomycin, Tetracycline, Sulfathiazole	Resistant	Resistant						Resistant		Resistant		Resistant		blaTEM-1	blaCTX-M-55						strA-strB		tet(B)	qnrS1	sul2		Faecal	2016
AUSMDU00004911	SAMN18618352	Hvittingfoss ST434																									parC:T57S			Faecal	2016
AUSMDU00004912	SAMN18618353	Hvittingfoss ST434																									parC:T57S			Faecal	2016
AUSMDU00004922	SAMN18618354	Saintpaul ST50	Ampicillin, Spectinomycin, Chloramphenicol, Tetracycline, Ciprofloxacin, Sulfathiazole, Trimethoprim	Resistant						Resistant		Resistant	Resistant	Resistant	Resistant	Resistant	blaTEM-1						aadA1, aadA2	aadA1, aadA2	cmlA1	tet(M)	qnrS1, gyrA:S83Y	sul3	dfrA12	Faecal	2016
AUSMDU00004920	SAMN18618355	Saintpaul ST50																												Faecal	2016
AUSMDU00005055	SAMN18618356	Hvittingfoss ST434																									parC:T57S			Faecal	2016
AUSMDU00004921	SAMN18618357	Saintpaul ST50																												Faecal	2016
AUSMDU00005056	SAMN05589873	Hvittingfoss ST434																									parC:T57S			Faecal	2016
AUSMDU00020129	SAMN18618358	Enteritidis ST11	Ampicillin	Resistant													blaTEM-135										gyrA:D87Y			Faecal	2016
AUSMDU00005093	SAMN18618359	Hvittingfoss ST434																									parC:T57S			Faecal	2016
AUSMDU00005316	SAMN18618360	Typhimurium ST19	Ampicillin, Cefotaxime, Trimethoprim	Resistant	Resistant											Resistant	blaTEM-1	blaCMY-2											dfrA5	Faecal	2016
AUSMDU00005094	SAMN18618361	Hvittingfoss ST434																									parC:T57S			Faecal	2016
AUSMDU00005095	SAMN18618362	Hvittingfoss ST434																									parC:T57S			Faecal	2016
AUSMDU00005096	SAMN18618363	Hvittingfoss ST434																									parC:T57S			Faecal	2016
AUSMDU00005097	SAMN18618364	Hvittingfoss ST434																									parC:T57S			Faecal	2016
AUSMDU00005098	SAMN18618365	Hvittingfoss ST434																									parC:T57S			Faecal	2016
AUSMDU00005099	SAMN18618366	Hvittingfoss ST434																									parC:T57S			Faecal	2016
AUSMDU00005100	SAMN18618367	Hvittingfoss ST434																									parC:T57S			Faecal	2016
AUSMDU00005108	SAMN18618368	Hvittingfoss ST434																									parC:T57S			Faecal	2016
AUSMDU00005109	SAMN18618369	Hvittingfoss ST434																									parC:T57S			Faecal	2016
AUSMDU00005110	SAMN18618370	Hvittingfoss ST446																												Faecal	2016
AUSMDU00005111	SAMN18618371	Hvittingfoss ST434																									parC:T57S			Faecal	2016
AUSMDU00005112	SAMN18618372	Hvittingfoss ST434																									parC:T57S			Faecal	2016
AUSMDU00033747	SAMN18618373	Hvittingfoss ST434																									parC:T57S			Faecal	2016
AUSMDU00033748	SAMN18618374	Hvittingfoss ST434																									parC:T57S			Faecal	2016
AUSMDU00005170	SAMN18618375	Hvittingfoss ST2062																									parC:T57S			Faecal	2016
AUSMDU00005171	SAMN18618376	Hvittingfoss ST434																									parC:T57S			Blood	2016
AUSMDU00005130	SAMN18618377	Hvittingfoss ST446																												Faecal	2016
AUSMDU00005164	SAMN18618378	Hvittingfoss ST446																												Faecal	2016
AUSMDU00005319	SAMN18618379	I 4,[5],12:i:- ST34	Ampicillin, Cefotaxime, Gentamicin, Streptomycin, Chloramphenicol, Tetracycline, Sulfathiazole	Resistant	Resistant			Resistant			Resistant	Resistant	Resistant		Resistant		blaTEM-1	blaCTX-M-55			aac(3)-IId			strA-strB	floR	tet(A)	qnrS1	sul2		Faecal	2016
AUSMDU00005165	SAMN18618380	Hvittingfoss ST434																									parC:T57S			Faecal	2016
AUSMDU00005142	SAMN18618381	Hvittingfoss ST434																									parC:T57S			Faecal	2016
AUSMDU00009646	SAMN18618382	Agona ST13	Ampicillin, Cefotaxime, Streptomycin, Tetracycline, Sulfathiazole	Resistant	Resistant						Resistant		Resistant		Resistant		blaTEM-1	blaCMY-2						strA-strB		tet(A)	qnrS1, gyrA:D87G, parC:T57S	sul3		Faecal	2016
AUSMDU00005143	SAMN18618383	Hvittingfoss ST2062																									parC:T57S			Blood	2016
AUSMDU00005277	SAMN18618384	Hvittingfoss ST434																									parC:T57S			Faecal	2016
AUSMDU00017279	SAMN18618385	I 4,[5],12:i:- ST34	Ampicillin, Cefotaxime, Kanamycin, Streptomycin, Tetracycline, Sulfathiazole, Trimethoprim	Resistant	Resistant				Resistant		Resistant		Resistant		Resistant	Resistant	blaTEM-1	blaCMY-2				aph(3')-Ia		strA-strB		tet(B)		sul2	dfrA5	Faecal	2016
AUSMDU00017280	SAMN18618386	Agona ST13	Tetracycline, Sulfathiazole										Resistant		Resistant								aadA1	aadA1		tet(A), tet(M)	parC:T57S	sul3		Faecal	2016
AUSMDU00005410	SAMN18618387	Hvittingfoss ST434																									parC:T57S			Faecal	2016
AUSMDU00005737	SAMN18618388	Typhimurium ST19	Ampicillin, Cefotaxime	Resistant	Resistant													blaCTX-M-55												Faecal	2016
AUSMDU00009587	SAMN18614586	I 4,[5],12:i:- ST34	Ampicillin, Cefotaxime, Kanamycin, Streptomycin, Tetracycline, Sulfathiazole, Trimethoprim	Resistant	Resistant				Resistant		Resistant		Resistant		Resistant	Resistant	blaTEM-1	blaCMY-2				aph(3')-Ia		strA-strB		tet(B)		sul2	dfrA5	Faecal	2016
AUSMDU00009648	SAMN18614588	I 4,[5],12:i:- ST34	Ampicillin, Cefotaxime, Kanamycin, Streptomycin, Tetracycline, Sulfathiazole, Trimethoprim	Resistant	Resistant				Resistant		Resistant		Resistant		Resistant	Resistant	blaTEM-1	blaCMY-2				aph(3')-Ia		strA-strB		tet(B)		sul2	dfrA5	Faecal	2016
AUSMDU00009649	SAMN18618389	Typhimurium ST19	Ampicillin, Cefotaxime, Tetracycline, Trimethoprim	Resistant	Resistant								Resistant			Resistant	blaTEM-1	blaCMY-2								tet(A)			dfrA5	Faecal	2016
AUSMDU00009650	SAMN18618390	Typhimurium ST19	Ampicillin, Cefotaxime, Tetracycline, Trimethoprim	Resistant	Resistant								Resistant			Resistant	blaTEM-1	blaCMY-2								tet(A)			dfrA5	Faecal	2016
AUSMDU00017281	SAMN18614590	I 4,[5],12:i:- ST34	Ampicillin, Cefotaxime, Kanamycin, Streptomycin, Tetracycline, Sulfathiazole, Trimethoprim	Resistant	Resistant				Resistant		Resistant		Resistant		Resistant	Resistant	blaTEM-1	blaCMY-2				aph(3')-Ia		strA-strB		tet(B)		sul2	dfrA5	Faecal	2016
AUSMDU00017282	SAMN18614591	I 4,[5],12:i:- ST34	Ampicillin, Cefotaxime, Azithromycin, Gentamicin, Kanamycin, Chloramphenicol, Sulfathiazole	Resistant	Resistant		Resistant	Resistant	Resistant			Resistant			Resistant		blaTEM-1	blaCTX-M-55		mph(A)	aac(3)-IId	aph(3')-Ia			catA2	tet(M)	qnrS1	sul1, sul2		Faecal	2016
AUSMDU00017283	SAMN18618391	Typhimurium ST19	Ampicillin, Cefotaxime, Tetracycline, Trimethoprim	Resistant	Resistant								Resistant			Resistant	blaTEM-1	blaCMY-2								tet(A)			dfrA5	Faecal	2016
AUSMDU00017284	SAMN18614593	I 4,[5],12:i:- ST34	Ampicillin, Cefotaxime, Kanamycin, Streptomycin, Tetracycline, Sulfathiazole, Trimethoprim	Resistant	Resistant				Resistant		Resistant		Resistant		Resistant	Resistant	blaTEM-1	blaCMY-2				aph(3')-Ia		strA-strB		tet(B)		sul2	dfrA5	Faecal	2016
AUSMDU00017710	SAMN18618392	Typhimurium ST19																												Faecal	2016
AUSMDU00014726	SAMN18618393	Enteritidis ST11																									gyrA:D87Y			Faecal	2016
AUSMDU00014727	SAMN18618394	Enteritidis ST11																									gyrA:D87N			Faecal	2016
AUSMDU00014728	SAMN18618395	Enteritidis ST11																									gyrA:D87N			Faecal	2016
AUSMDU00014729	SAMN18618396	Enteritidis ST1925	Tetracycline										Resistant													tet(A)				Faecal	2016
AUSMDU00007944	SAMN07739208	Enteritidis ST11																									gyrA:D87N			Blood	2016
AUSMDU00009652	SAMN18618397	Typhimurium ST19	Ampicillin, Cefotaxime, Tetracycline, Trimethoprim	Resistant	Resistant								Resistant			Resistant	blaTEM-1	blaCMY-2								tet(A)			dfrA5	Faecal	2016
AUSMDU00007947	SAMN07739209	Enteritidis ST11																									gyrA:D87N			Faecal	2016
AUSMDU00007945	SAMN07739210	Enteritidis ST11																									gyrA:D87N			Faecal	2016
AUSMDU00007948	SAMN07739211	Enteritidis ST11																									gyrA:D87N			Faecal	2017
AUSMDU00007950	SAMN07739212	Enteritidis ST11																									gyrA:D87Y			Faecal	2017
AUSMDU00007949	SAMN07739213	Enteritidis ST11																									gyrA:D87Y			Faecal	2017
AUSMDU00009653	SAMN18618398	Typhimurium ST19	Ampicillin, Cefotaxime	Resistant	Resistant													blaCMY-2												Faecal	2017
AUSMDU00007955	SAMN07739214	Enteritidis ST11	Tetracycline										Resistant													tet(A)				Faecal	2017
AUSMDU00007954	SAMN07739215	Enteritidis ST11																									gyrA:D87N			Faecal	2017
AUSMDU00007953	SAMN07739216	Enteritidis ST11																									gyrA:D87N			Faecal	2017
AUSMDU00007952	SAMN07739217	Enteritidis ST11	Tetracycline										Resistant													tet(A)				Faecal	2017
AUSMDU00007959	SAMN07739218	Enteritidis ST11																									gyrA:D87N			Faecal	2017
AUSMDU00007958	SAMN07739219	Enteritidis ST11	Streptomycin, Sulfathiazole								Resistant				Resistant									strA-strB			gyrA:D87Y	sul2		Faecal	2017
AUSMDU00007957	SAMN07739220	Enteritidis ST11	Ampicillin, Tetracycline, Sulfathiazole	Resistant									Resistant		Resistant		blaTEM-1									tet(A)	gyrA:D87Y	sul2		Faecal	2017
AUSMDU00007956	SAMN07739221	Enteritidis ST11																									gyrA:D87N			Faecal	2017
AUSMDU00007960	SAMN07739222	Enteritidis ST11																									gyrA:D87N			Faecal	2017
AUSMDU00007961	SAMN07739223	Enteritidis ST11	Ampicillin, Cefotaxime	Resistant	Resistant													blaCMY-2												Faecal	2017
AUSMDU00007964	SAMN07739225	Enteritidis ST11	Ampicillin, Tetracycline, Sulfathiazole	Resistant									Resistant		Resistant		blaTEM-1									tet(A)	gyrA:D87Y	sul2		Faecal	2017
AUSMDU00007963	SAMN07739226	Enteritidis ST11																									gyrA:D87N			Faecal	2017
AUSMDU00009654	SAMN18618399	Typhimurium ST19	Ampicillin, Cefotaxime, Tetracycline, Trimethoprim	Resistant	Resistant								Resistant			Resistant	blaTEM-1	blaCMY-2								tet(A)			dfrA5	Faecal	2017
AUSMDU00007965	SAMN18618400	Weltevreden ST365																									parC:T57S			Faecal	2017
AUSMDU00014696	SAMN18618401	Dublin ST10																												Blood	2017
AUSMDU00007966	SAMN07739227	Enteritidis ST11	Tetracycline										Resistant													tet(A)				Faecal	2017
AUSMDU00007967	SAMN07739228	Enteritidis ST11																									gyrA:D87G			Faecal	2017
AUSMDU00008194	SAMN18618402	Enteritidis ST11																									gyrA:D87N			Blood	2017
AUSMDU00008195	SAMN18618403	Enteritidis ST11																									gyrA:D87N			Faecal	2017
AUSMDU00008371	SAMN18618404	Enteritidis ST11																												Faecal	2017
AUSMDU00007489	SAMN07739229	Enteritidis ST11																									gyrA:D87N			Faecal	2017
AUSMDU00008054	SAMN07739230	Enteritidis ST11																									gyrA:D87Y			Faecal	2017
AUSMDU00008055	SAMN07739231	Enteritidis ST11																									gyrA:D87N			Faecal	2017
AUSMDU00008058	SAMN07739232	Enteritidis ST11	Streptomycin, Sulfathiazole, Trimethoprim								Resistant				Resistant	Resistant								strA-strB			qnrS1	sul2	dfrA14	Faecal	2017
AUSMDU00008057	SAMN07739233	Enteritidis ST11																												Faecal	2017
AUSMDU00009656	SAMN18618405	Typhimurium ST19	Ampicillin, Cefotaxime, Tetracycline, Trimethoprim	Resistant	Resistant								Resistant			Resistant	blaTEM-1	blaCMY-2								tet(A)			dfrA5	Faecal	2017
AUSMDU00008060	SAMN07739234	Enteritidis ST1925																												Faecal	2017
AUSMDU00009658	SAMN18618406	Typhimurium ST19	Ampicillin, Cefotaxime	Resistant	Resistant													blaCMY-2												Faecal	2017
AUSMDU00008059	SAMN07739235	Enteritidis ST11	Tetracycline										Resistant													tet(A)				Faecal	2017
AUSMDU00008064	SAMN07739236	Enteritidis ST11																												Faecal	2017
AUSMDU00008063	SAMN07739237	Enteritidis ST1925	Tetracycline										Resistant													tet(A)				Faecal	2017
AUSMDU00008061	SAMN07739239	Enteritidis ST11																												Faecal	2017
AUSMDU00008065	SAMN07739240	Enteritidis ST11																									gyrA:D87N			Faecal	2017
AUSMDU00013465	SAMN18618407	Bovismorbificans ST377																												Faecal	2017
AUSMDU00009659	SAMN18618408	Typhimurium ST19	Ampicillin, Cefotaxime, Tetracycline, Trimethoprim	Resistant	Resistant								Resistant			Resistant	blaTEM-1	blaCMY-2								tet(A)			dfrA5	Faecal	2017
AUSMDU00006708	SAMN07739241	Enteritidis ST1925																												Faecal	2017
AUSMDU00006780	SAMN18618409	Typhimurium ST19																												Faecal	2017
AUSMDU00006537	SAMN18618410	Agona ST13																									parC:T57S			Faecal	2017
AUSMDU00006538	SAMN18618411	Infantis ST32																									parC:T57S			Faecal	2017
AUSMDU00006539	SAMN07739242	Enteritidis ST11	Ampicillin, Tetracycline, Sulfathiazole	Resistant									Resistant		Resistant		blaTEM-1									tet(A)	gyrA:D87Y	sul2		Faecal	2017
AUSMDU00006542	SAMN18618412	Oslo ST1370																									parC:T57S			Faecal	2017
AUSMDU00006544	SAMN18618413	Infantis ST32																									parC:T57S			Faecal	2017
AUSMDU00006545	SAMN18618414	Typhimurium ST19																												Faecal	2017
AUSMDU00006625	SAMN18618415	Typhimurium ST19																												Faecal	2017
AUSMDU00006626	SAMN18618416	Typhimurium ST19																												Faecal	2017
AUSMDU00006627	SAMN07739243	Enteritidis ST11	Streptomycin, Sulfathiazole								Resistant				Resistant									strA-strB			gyrA:D87Y	sul2		Faecal	2017
AUSMDU00006628	SAMN18618417	Typhimurium ST19																												Faecal	2017
AUSMDU00006629	SAMN18618418	Typhimurium ST19																												Faecal	2017
AUSMDU00006630	SAMN18618419	Typhimurium ST19																												Faecal	2017
AUSMDU00006631	SAMN18618420	Anatum ST64																									parC:T57S			Faecal	2017
AUSMDU00006632	SAMN18618421	Saintpaul ST50																												Faecal	2017
AUSMDU00006646	SAMN18618422	Kentucky ST198	Ampicillin, Gentamicin, Spectinomycin, Streptomycin, Tetracycline, Ciprofloxacin, Sulfathiazole	Resistant				Resistant		Resistant	Resistant		Resistant	Resistant	Resistant		blaTEM-1				aac(3)-Id		aadA7*	aadA7*, strA-strB		tet(A)	gyrA:D87N, gyrA:S83F, parC:S80I, parC:T57S	sul1		Faecal	2017
AUSMDU00006634	SAMN18618423	Typhimurium ST19																												Faecal	2017
AUSMDU00006635	SAMN18618424	Infantis ST32																									parC:T57S			Faecal	2017
AUSMDU00006636	SAMN18618425	Newport ST31																									gyrA:S83F, parC:T57S			Faecal	2017
AUSMDU00006637	SAMN18618426	Typhimurium ST19																												Faecal	2017
AUSMDU00006608	SAMN18618427	Aberdeen ST426																												Faecal	2017
AUSMDU00006685	SAMN18618428	Typhimurium ST19																												Faecal	2017
AUSMDU00006686	SAMN18618429	Infantis ST32	Kanamycin, Spectinomycin, Tetracycline, Sulfathiazole, Trimethoprim						Resistant	Resistant			Resistant		Resistant	Resistant						aph(3')-Ia	aadA1	aadA1		tet(A)	gyrA:D87G, parC:T57S	sul1	dfrA14	Faecal	2017
AUSMDU00006687	SAMN18618430	Typhimurium ST19																												Faecal	2017
AUSMDU00007164	SAMN18618431	Typhimurium ST19	Streptomycin, Tetracycline, Sulfathiazole								Resistant		Resistant		Resistant									strA-strB		tet(A)		sul2		Faecal	2017
AUSMDU00007170	SAMN18618432	Typhimurium ST19																												Faecal	2017
AUSMDU00007171	SAMN18614597	I 4,[5],12:i:- ST34	Ampicillin, Streptomycin, Tetracycline, Sulfathiazole	Resistant							Resistant		Resistant		Resistant		blaTEM-1							strA-strB		tet(B)		sul2		Faecal	2017
AUSMDU00007173	SAMN18618433	Infantis ST32																									parC:T57S			Faecal	2017
AUSMDU00006668	SAMN18618434	Infantis ST32																									parC:T57S			Faecal	2017
AUSMDU00006672	SAMN18618435	Typhimurium ST19																												Faecal	2017
AUSMDU00006698	SAMN18618436	Newport ST31																									gyrA:S83F, parC:T57S			Faecal	2017
AUSMDU00006699	SAMN18618437	Typhimurium ST19	Kanamycin, Tetracycline						Resistant				Resistant									aph(3')-Ia				tet(A)				Faecal	2017
AUSMDU00006700	SAMN18618438	Orion ST580																									parC:T57S			Faecal	2017
AUSMDU00006701	SAMN18618439	I 4,[5],12:i:- ST34	Tetracycline										Resistant													tet(B)				Faecal	2017
AUSMDU00006702	SAMN18618440	Agona ST13	Tetracycline, Trimethoprim										Resistant			Resistant										tet(A)	qnrS1, parC:T57S		dfrA14	Faecal	2017
AUSMDU00006703	SAMN18618441	Typhimurium ST19																												Faecal	2017
AUSMDU00006704	SAMN18618442	Typhimurium ST19																												Faecal	2017
AUSMDU00006739	SAMN18618443	Typhimurium ST19																												Faecal	2017
AUSMDU00006740	SAMN18618444	Indiana ST17	Ampicillin, Cefotaxime, Chloramphenicol, Tetracycline, Ciprofloxacin, Sulfathiazole	Resistant	Resistant							Resistant	Resistant	Resistant	Resistant		blaOXA-1	blaCTX-M-27							catB3, floR	tet(A)	aac(6')-Ib-cr, gyrA:D87G, gyrA:S83F, parC:S80R, parC:T57S	sul1, sul2		Faecal	2017
AUSMDU00006598	SAMN07739244	Enteritidis ST1925	Tetracycline										Resistant													tet(A)	gyrA:D87G			Faecal	2017
AUSMDU00006599	SAMN18618445	Virchow ST16	Ampicillin	Resistant													blaTEM-150													Faecal	2017
AUSMDU00006600	SAMN18618446	Schwarzengrund ST96	Ampicillin, Gentamicin, Spectinomycin, Streptomycin, Ciprofloxacin, Sulfathiazole, Trimethoprim	Resistant				Resistant		Resistant	Resistant			Resistant	Resistant	Resistant	blaTEM-1				aac(3)-IId		aadA2*	aadA2*, strA-strB			qnrS13, gyrA:S83Y, parC:T57S	sul2	dfrA14	Faecal	2017
AUSMDU00006602	SAMN18618447	Bovismorbificans ST377																												Faecal	2017
AUSMDU00006604	SAMN18618448	Typhimurium ST2089																												Faecal	2017
AUSMDU00006605	SAMN18618449	I 4,[5],12:i:- ST34	Ampicillin, Streptomycin, Tetracycline, Sulfathiazole	Resistant							Resistant		Resistant		Resistant		blaTEM-1							strA-strB		tet(B)		sul2		Faecal	2017
AUSMDU00006606	SAMN18618450	Typhimurium ST19																												Faecal	2017
AUSMDU00006607	SAMN18618451	Infantis ST32																									parC:T57S			Faecal	2017
AUSMDU00006710	SAMN07739245	Enteritidis ST11	Tetracycline										Resistant													tet(A)				Faecal	2017
AUSMDU00009661	SAMN18618452	Typhimurium ST2089																												Faecal	2017
AUSMDU00009662	SAMN18618453	Typhimurium ST36	Ampicillin, Cefotaxime, Spectinomycin, Chloramphenicol, Tetracycline, Sulfathiazole, Trimethoprim	Resistant	Resistant					Resistant		Resistant	Resistant		Resistant	Resistant		blaCMY-2					aadA1, aadA2	aadA1, aadA2	cmlA1, floR	tet(A)	qnrS1	sul2, sul3	dfrA12	Faecal	2017
AUSMDU00006709	SAMN07739246	Enteritidis ST11																									gyrA:D87G			Faecal	2017
AUSMDU00009663	SAMN18614598	I 4,[5],12:i:- ST34	Ampicillin, Cefotaxime, Kanamycin, Spectinomycin, Streptomycin, Chloramphenicol, Tetracycline, Sulfathiazole, Trimethoprim	Resistant	Resistant				Resistant	Resistant	Resistant	Resistant	Resistant		Resistant	Resistant	blaTEM-1	blaCTX-M-55				aph(3')-Ia	aadA1*	aadA1*	cmlA1, floR	tet(A), tet(M)	qnrS1	sul2	dfrA12	Faecal	2017
AUSMDU00006771	SAMN07739247	Enteritidis ST11	Tetracycline										Resistant													tet(A)				Faecal	2017
AUSMDU00006772	SAMN07739248	Enteritidis ST11																												Faecal	2017
AUSMDU00009664	SAMN18614599	I 4,[5],12:i:- ST34	Ampicillin, Cefotaxime, Kanamycin, Streptomycin, Tetracycline, Sulfathiazole, Trimethoprim	Resistant	Resistant				Resistant		Resistant		Resistant		Resistant	Resistant	blaTEM-1	blaCMY-2				aph(3')-Ia		strA-strB		tet(B)		sul2	dfrA5	Faecal	2017
AUSMDU00013467	SAMN18618454	Bovismorbificans ST377	Ampicillin	Resistant													blaTEM-1													Faecal	2017
AUSMDU00008066	SAMN07739249	Enteritidis ST11																									gyrA:D87N			Faecal	2017
AUSMDU00013468	SAMN18618455	Bovismorbificans ST377																												Faecal	2017
AUSMDU00008067	SAMN07739250	Enteritidis ST11	Tetracycline										Resistant													tet(A)				Faecal	2017
AUSMDU00008068	SAMN07739251	Enteritidis ST11																									gyrA:D87Y			Faecal	2017
AUSMDU00009185	SAMN18618456	Enteritidis ST11	Ampicillin	Resistant													blaTEM-135										gyrA:D87Y			Faecal	2017
AUSMDU00008070	SAMN07739252	Enteritidis ST11																									gyrA:D87Y			Faecal	2017
AUSMDU00009665	SAMN18618457	Typhimurium ST19	Ampicillin, Cefotaxime	Resistant	Resistant													blaCMY-2												Faecal	2017
AUSMDU00008071	SAMN07739253	Enteritidis ST11																									gyrA:D87Y			Faecal	2017
AUSMDU00009597	SAMN18618458	Enteritidis ST11	Ampicillin	Resistant													blaTEM-135										gyrA:D87Y			Faecal	2017
AUSMDU00009666	SAMN18618459	Typhimurium ST19	Ampicillin, Cefotaxime, Kanamycin, Spectinomycin, Tetracycline, Sulfathiazole, Trimethoprim	Resistant	Resistant				Resistant	Resistant			Resistant		Resistant	Resistant	blaTEM-1	blaCTX-M-9			aadB	aadB, aph(3')-Ia	aadA2	aadA2, strA-strB		tet(A)		sul1	dfrA5	Faecal	2017
AUSMDU00009667	SAMN18618460	Saintpaul ST27	Ampicillin, Cefotaxime, Azithromycin, Gentamicin, Kanamycin, Chloramphenicol, Trimethoprim	Resistant	Resistant		Resistant	Resistant	Resistant			Resistant				Resistant	blaLAP-2, blaTEM-1	blaCTX-M-55		mph(A)	aac(3)-IId	aph(3')-Ia			floR		qnrS1		dfrA14	Faecal	2017
AUSMDU00008072	SAMN07739255	Enteritidis ST11																												Blood	2017
AUSMDU00013469	SAMN18618461	Bovismorbificans ST377																												Faecal	2017
AUSMDU00013470	SAMN18618462	Bovismorbificans ST377																												Faecal	2017
AUSMDU00012810	SAMN18618463	Enteritidis ST11																												Faecal	2017
AUSMDU00013471	SAMN18618464	Bovismorbificans ST377																												Faecal	2017
AUSMDU00009598	SAMN18618465	Enteritidis ST11																									gyrA:D87Y			Faecal	2017
AUSMDU00007265	SAMN07739256	Enteritidis ST11																									gyrA:D87Y			Faecal	2017
AUSMDU00007266	SAMN07739257	Enteritidis ST11																												Faecal	2017
AUSMDU00009668	SAMN18618466	Choleraesuis ST139	Ampicillin, Cefotaxime, Kanamycin, Streptomycin, Chloramphenicol, Tetracycline, Sulfathiazole	Resistant	Resistant				Resistant		Resistant	Resistant	Resistant		Resistant			blaCTX-M-55				aph(3')-IIa		strA-strB	floR	tet(A)	qnrS1, gyrA:D87G, parC:T57S	sul2		Blood	2017
AUSMDU00007324	SAMN18618467	Enteritidis ST11																												Faecal	2017
AUSMDU00009601	SAMN18618468	Enteritidis ST11																									gyrA:D87Y			Faecal	2017
AUSMDU00013472	SAMN18618469	Bovismorbificans ST377																												Faecal	2017
AUSMDU00014730	SAMN18618470	Enteritidis ST11																									gyrA:D87N			Faecal	2017
AUSMDU00009602	SAMN18618471	Enteritidis ST1925																												Faecal	2017
AUSMDU00009603	SAMN18618472	Enteritidis ST11																									gyrA:D87Y			Faecal	2017
AUSMDU00009604	SAMN18618473	Enteritidis ST11																									gyrA:D87G			Faecal	2017
AUSMDU00014731	SAMN18618474	Enteritidis ST11	Ampicillin, Tetracycline, Sulfathiazole	Resistant									Resistant		Resistant		blaTEM-1									tet(A)	gyrA:D87Y	sul2		Blood	2017
AUSMDU00008073	SAMN18618475	Enteritidis ST1925																												Faecal	2017
AUSMDU00008074	SAMN18618476	Enteritidis ST11																												Faecal	2017
AUSMDU00009669	SAMN18614601	I 4,[5],12:i:- ST34	Ampicillin, Cefotaxime, Kanamycin, Streptomycin, Tetracycline, Sulfathiazole, Trimethoprim	Resistant	Resistant				Resistant		Resistant		Resistant		Resistant	Resistant	blaTEM-1	blaCMY-2				aph(3')-Ia		strA-strB		tet(B)		sul2	dfrA5	Faecal	2017
AUSMDU00014732	SAMN18618477	Enteritidis ST11																									gyrA:S83F			Faecal	2017
AUSMDU00009670	SAMN18614602	I 4,[5],12:i:- ST34	Ampicillin, Cefotaxime, Kanamycin, Streptomycin, Tetracycline, Sulfathiazole, Trimethoprim	Resistant	Resistant				Resistant		Resistant		Resistant		Resistant	Resistant	blaTEM-1	blaCMY-2				aph(3')-Ia		strA-strB		tet(B)		sul2	dfrA5	Faecal	2017
AUSMDU00014733	SAMN18618478	Enteritidis ST11																									gyrA:D87Y			Faecal	2017
AUSMDU00033749	SAMN18618479	Enteritidis ST11	Ampicillin	Resistant													blaTEM-1										qnrS1, gyrA:D87Y			Faecal	2017
AUSMDU00009671	SAMN18618480	Typhimurium ST19	Ampicillin, Cefotaxime	Resistant	Resistant													blaCMY-2												Faecal	2017
AUSMDU00033750	SAMN18618481	Enteritidis ST11																									gyrA:D87Y			Faecal	2017
AUSMDU00033751	SAMN18618482	Enteritidis ST11	Ampicillin, Streptomycin, Tetracycline, Sulfathiazole	Resistant							Resistant		Resistant		Resistant		blaTEM-1							strA-strB		tet(A)	gyrA:D87Y	sul2		Other	2017
AUSMDU00007941	SAMN18618483	Enteritidis ST3304																												Faecal	2017
AUSMDU00007942	SAMN18618484	Enteritidis ST1925																												Faecal	2017
AUSMDU00009672	SAMN18618485	Infantis ST-	Ampicillin, Cefotaxime, Kanamycin, Spectinomycin, Streptomycin, Chloramphenicol, Tetracycline, Sulfathiazole, Trimethoprim	Resistant	Resistant				Resistant	Resistant	Resistant	Resistant	Resistant		Resistant	Resistant		blaCTX-M-65				aph(3')-Ia	aadA1*	aadA1*	floR	tet(A)	gyrA:D87Y, parC:T57S	sul1	dfrA14	Faecal	2017
AUSMDU00009673	SAMN18614603	I 4,[5],12:i:- ST34	Ampicillin, Cefotaxime, Kanamycin, Streptomycin, Tetracycline, Sulfathiazole, Trimethoprim	Resistant	Resistant				Resistant		Resistant		Resistant		Resistant	Resistant	blaTEM-1	blaCMY-2				aph(3')-Ia		strA-strB		tet(B)		sul2	dfrA5	Faecal	2017
AUSMDU00014734	SAMN18618486	Enteritidis ST11																									gyrA:S83F			Faecal	2017
AUSMDU00021024	SAMN18618487	Typhimurium ST2089																												Faecal	2017
AUSMDU00021025	SAMN18618488	Typhimurium ST2089																												Blood	2017
AUSMDU00007508	SAMN18618489	Enteritidis ST11	Ampicillin, Tetracycline	Resistant									Resistant				blaTEM-1									tet(A)				Faecal	2017
AUSMDU00014697	SAMN18618490	Dublin ST74																									parC:T57S			Faecal	2017
AUSMDU00008723	SAMN18618491	Hessarek ST255																												Other	2017
AUSMDU00009674	SAMN18618492	Derby ST40	Ampicillin, Cefotaxime, Chloramphenicol, Tetracycline, Sulfathiazole	Resistant	Resistant							Resistant	Resistant		Resistant			blaCTX-M-14							floR	tet(A), tet(M)	qnrS1, parC:T57S	sul2		Faecal	2017
AUSMDU00007570	SAMN18618493	Enteritidis ST11																									gyrA:D87Y			Faecal	2017
AUSMDU00021210	SAMN18618494	Typhimurium ST2089																												Blood	2017
AUSMDU00021026	SAMN18618495	Typhimurium ST2089																												Faecal	2017
AUSMDU00021027	SAMN18618496	Typhimurium ST2089																												Faecal	2017
AUSMDU00014735	SAMN18618497	Enteritidis ST11	Tetracycline										Resistant													tet(A)				Faecal	2017
AUSMDU00021028	SAMN18618498	Typhimurium ST2089																												Faecal	2017
AUSMDU00008245	SAMN07739258	Enteritidis ST11																									gyrA:S83F			Faecal	2017
AUSMDU00021029	SAMN18618499	Typhimurium ST2089																												Faecal	2017
AUSMDU00008246	SAMN07739259	Enteritidis ST11	Tetracycline										Resistant													tet(A)				Faecal	2017
AUSMDU00021030	SAMN18618500	Typhimurium ST2089																												Faecal	2017
AUSMDU00021031	SAMN18618501	Typhimurium ST2089																												Faecal	2017
AUSMDU00013474	SAMN18618502	Bovismorbificans ST377																												Faecal	2017
AUSMDU00008248	SAMN07739260	Enteritidis ST11	Ampicillin, Tetracycline, Sulfathiazole	Resistant									Resistant		Resistant		blaTEM-1									tet(A)	gyrA:D87Y	sul2		Not specified	2017
AUSMDU00008611	SAMN18618503	Potsdam ST408																												Faecal	2017
AUSMDU00014736	SAMN18618504	Enteritidis ST11																									gyrA:D87N			Faecal	2017
AUSMDU00009606	SAMN18614604	I 4,[5],12:i:- ST34	Ampicillin, Cefotaxime, Gentamicin, Kanamycin, Spectinomycin, Chloramphenicol, Tetracycline, Sulfathiazole, Trimethoprim	Resistant	Resistant			Resistant	Resistant	Resistant		Resistant	Resistant		Resistant	Resistant		blaCTX-M-55			aac(3)-IId	aph(3')-Ia	aadA1, aadA2	aadA1, aadA2, strA-strB	cmlA1	tet(A)	qnrS1	sul3	dfrA12	Faecal	2017
AUSMDU00014737	SAMN18618505	Enteritidis ST11																									gyrA:D87N			Faecal	2017
AUSMDU00014738	SAMN18618506	Enteritidis ST11	Tetracycline										Resistant													tet(A)				Faecal	2017
AUSMDU00008724	SAMN18618507	Typhimurium ST19																												Faecal	2017
AUSMDU00008249	SAMN07739261	Enteritidis ST11																									gyrA:D87N			Other	2017
AUSMDU00008382	SAMN07739262	Enteritidis ST11	Tetracycline										Resistant													tet(A)				Faecal	2017
AUSMDU00008256	SAMN07739263	Enteritidis ST11	Tetracycline										Resistant													tet(A)				Faecal	2017
AUSMDU00008383	SAMN07739264	Enteritidis ST11	Tetracycline										Resistant													tet(A)				Faecal	2017
AUSMDU00008384	SAMN07739265	Enteritidis ST11																									gyrA:D87N			Faecal	2017
AUSMDU00008560	SAMN07739266	Enteritidis ST11																												Faecal	2017
AUSMDU00008386	SAMN07739267	Enteritidis ST11																												Faecal	2017
AUSMDU00008561	SAMN07739268	Enteritidis ST11																									gyrA:D87G			Faecal	2017
AUSMDU00008562	SAMN07739269	Enteritidis ST11																												Faecal	2017
AUSMDU00008960	SAMN18618508	Uganda ST684																									parC:T57S			Faecal	2017
AUSMDU00008563	SAMN07739270	Enteritidis ST11	Ampicillin	Resistant													blaTEM-135										gyrA:D87Y			Faecal	2017
AUSMDU00008564	SAMN07739271	Enteritidis ST11	Tetracycline										Resistant													tet(A)				Faecal	2017
AUSMDU00008565	SAMN18618509	Enteritidis ST3600																									gyrA:D87N			Faecal	2017
AUSMDU00008566	SAMN07739272	Enteritidis ST11	Ampicillin, Tetracycline, Sulfathiazole	Resistant									Resistant		Resistant		blaTEM-1									tet(A)	gyrA:D87Y	sul2		Faecal	2017
AUSMDU00008567	SAMN07739273	Enteritidis ST11	Ampicillin	Resistant													blaTEM-135										gyrA:D87Y			Faecal	2017
AUSMDU00008568	SAMN07739274	Enteritidis ST11	Ampicillin	Resistant													blaTEM-135										gyrA:D87Y			Faecal	2017
AUSMDU00008961	SAMN18618510	IIIb 38:l,v:z53 ST-																												Faecal	2017
AUSMDU00008938	SAMN18618511	Enteritidis ST11																									gyrA:D87N			Faecal	2017
AUSMDU00008917	SAMN07739275	Enteritidis ST11																									gyrA:D87N			Faecal	2017
AUSMDU00008646	SAMN18618512	Enteritidis ST11	Ampicillin	Resistant													blaTEM-135										gyrA:D87Y			Faecal	2017
AUSMDU00008647	SAMN07739276	Enteritidis ST11																									gyrA:D87N			Blood	2017
AUSMDU00008726	SAMN07739277	Enteritidis ST11																									gyrA:D87Y			Other	2017
AUSMDU00008727	SAMN07739278	Enteritidis ST11																									gyrA:D87N			Faecal	2017
AUSMDU00008918	SAMN07739279	Enteritidis ST11																												Faecal	2017
AUSMDU00008728	SAMN07739280	Enteritidis ST11																									gyrA:D87N			Faecal	2017
AUSMDU00009608	SAMN18618513	I 4,[5],12:i:- ST34	Ampicillin, Cefotaxime, Gentamicin, Kanamycin, Spectinomycin, Streptomycin, Chloramphenicol, Tetracycline, Sulfathiazole, Trimethoprim	Resistant	Resistant			Resistant	Resistant	Resistant	Resistant	Resistant	Resistant		Resistant	Resistant	blaTEM-1	blaCTX-M-55			aac(3)-IId	aph(3')-Ia	aadA1*, aadA2*	aadA1*, aadA2*	cmlA1, floR	tet(A)	qnrS1	sul2, sul3	dfrA12	Faecal	2017
AUSMDU00008920	SAMN07739281	Enteritidis ST1925	Tetracycline										Resistant													tet(A)				Faecal	2017
AUSMDU00008729	SAMN07739282	Enteritidis ST11	Ampicillin	Resistant													blaTEM-135										gyrA:D87Y			Faecal	2017
AUSMDU00008922	SAMN07739283	Enteritidis ST11																									gyrA:D87Y			Faecal	2017
AUSMDU00008925	SAMN07739284	Enteritidis ST11																												Faecal	2017
AUSMDU00008927	SAMN07739285	Enteritidis ST1925	Tetracycline										Resistant													tet(A)				Faecal	2017
AUSMDU00008986	SAMN18618514	Enteritidis ST11																									gyrA:D87N			Faecal	2017
AUSMDU00008987	SAMN18618515	Enteritidis ST11																									gyrA:D87Y			Faecal	2017
AUSMDU00008988	SAMN18618516	Enteritidis ST11																									gyrA:D87N			Faecal	2017
AUSMDU00009534	SAMN18618517	Enteritidis ST11																												Faecal	2017
AUSMDU00009612	SAMN18618518	Typhimurium ST213	Ampicillin, Cefotaxime, Spectinomycin, Streptomycin, Chloramphenicol, Tetracycline, Sulfathiazole, Trimethoprim	Resistant	Resistant					Resistant	Resistant	Resistant	Resistant		Resistant	Resistant		blaCMY-2					aadA2*	aadA2*, strA-strB	floR	tet(A)	oqxA, oqxB	sul2	dfrA12	Faecal	2017
AUSMDU00009535	SAMN18618519	Enteritidis ST11																												Other	2017
AUSMDU00009536	SAMN18618520	Enteritidis ST11	Ampicillin, Streptomycin, Tetracycline, Sulfathiazole	Resistant							Resistant		Resistant		Resistant		blaTEM-1							strA-strB		tet(A)	gyrA:D87Y	sul2		Faecal	2017
AUSMDU00009537	SAMN18618521	Enteritidis ST11	Tetracycline										Resistant													tet(A)				Faecal	2017
AUSMDU00009613	SAMN18618522	Typhimurium ST19	Ampicillin, Cefotaxime, Tetracycline, Trimethoprim	Resistant	Resistant								Resistant			Resistant	blaTEM-1	blaCMY-2								tet(A)			dfrA5	Faecal	2017
AUSMDU00009538	SAMN18618523	Enteritidis ST11																												Faecal	2017
AUSMDU00009614	SAMN18618524	Infantis ST32	Ampicillin, Cefotaxime, Spectinomycin, Streptomycin, Tetracycline, Sulfathiazole	Resistant	Resistant					Resistant	Resistant		Resistant		Resistant			blaCTX-M-65					aadA1*	aadA1*		tet(A)	gyrA:D87Y, parC:T57S	sul1		Faecal	2017
AUSMDU00009112	SAMN18618525	Enteritidis ST11																									gyrA:D87Y			Faecal	2017
AUSMDU00009113	SAMN18618526	Enteritidis ST11																									gyrA:D87Y			Faecal	2017
AUSMDU00009115	SAMN18618527	Enteritidis ST11																									gyrA:D87Y			Other	2017
AUSMDU00009116	SAMN18618528	Enteritidis ST11																									gyrA:D87Y			Faecal	2017
AUSMDU00009117	SAMN18618529	Enteritidis ST11	Streptomycin, Sulfathiazole								Resistant				Resistant									strA-strB			gyrA:D87Y	sul2		Faecal	2017
AUSMDU00009118	SAMN18618530	Enteritidis ST1925	Tetracycline										Resistant													tet(A)				Faecal	2017
AUSMDU00009119	SAMN18618531	Enteritidis ST1925	Tetracycline										Resistant													tet(A)				Faecal	2017
AUSMDU00009120	SAMN18618532	Enteritidis ST11	Tetracycline										Resistant													tet(A)				Faecal	2017
AUSMDU00009121	SAMN18618533	Enteritidis ST11																												Faecal	2017
AUSMDU00009123	SAMN18618534	Enteritidis ST11																												Faecal	2017
AUSMDU00009125	SAMN18618535	Enteritidis ST11																												Blood	2017
AUSMDU00009126	SAMN18618536	Enteritidis ST11	Tetracycline										Resistant													tet(A)				Faecal	2017
AUSMDU00009129	SAMN18618537	Enteritidis ST11	Tetracycline										Resistant													tet(A)				Faecal	2017
AUSMDU00009130	SAMN18618538	Enteritidis ST11																									gyrA:D87N			Faecal	2017
AUSMDU00009134	SAMN18618539	Enteritidis ST11																									gyrA:D87Y			Faecal	2017
AUSMDU00009192	SAMN18618540	Enteritidis ST11																												Faecal	2017
AUSMDU00009195	SAMN18618541	Enteritidis ST11																									gyrA:D87N			Faecal	2017
AUSMDU00009431	SAMN18618542	Enteritidis ST11																												Faecal	2017
AUSMDU00009432	SAMN18618543	Enteritidis ST11																									gyrA:D87Y			Faecal	2017
AUSMDU00009433	SAMN18618544	Enteritidis ST11	Ampicillin, Gentamicin, Spectinomycin, Streptomycin, Ciprofloxacin	Resistant				Resistant		Resistant	Resistant			Resistant			blaTEM-1				aac(3)-IId		aadA2*	aadA2*			qnrS13, gyrA:D87N			Faecal	2017
AUSMDU00009434	SAMN18618545	Enteritidis ST11																									gyrA:D87Y			Faecal	2017
AUSMDU00011256	SAMN18618546	Enteritidis ST11																									gyrA:D87N			Faecal	2017
AUSMDU00011257	SAMN18618547	Enteritidis ST1925																									gyrA:S83Y			Faecal	2017
AUSMDU00009619	SAMN18618548	Typhimurium ST19	Ampicillin, Cefotaxime, Tetracycline, Trimethoprim	Resistant	Resistant								Resistant			Resistant	blaTEM-1	blaCMY-2								tet(A)			dfrA5	Faecal	2017
AUSMDU00009620	SAMN18618549	Saintpaul ST50																												Faecal	2017
AUSMDU00013524	SAMN18618550	Bovismorbificans ST377																												Faecal	2017
AUSMDU00009539	SAMN18618551	Enteritidis ST11																												Faecal	2017
AUSMDU00009438	SAMN18618552	Enteritidis ST11	Tetracycline										Resistant													tet(A)				Faecal	2017
AUSMDU00009773	SAMN18618553	Kedougou ST1543	Ampicillin, Cefotaxime, Gentamicin, Streptomycin, Chloramphenicol, Tetracycline, Sulfathiazole, Trimethoprim	Resistant	Resistant			Resistant			Resistant	Resistant	Resistant		Resistant	Resistant		blaCMY-2, blaCTX-M-55			aac(3)-IId			strA-strB	floR	tet(A)	qnrS1	sul2	dfrA32	Other	2017
AUSMDU00009439	SAMN18618554	Enteritidis ST11	Ampicillin	Resistant													blaTEM-135										gyrA:D87Y			Faecal	2017
AUSMDU00009541	SAMN18618555	Enteritidis ST11	Streptomycin, Sulfathiazole								Resistant				Resistant									strA-strB			gyrA:D87Y	sul2		Faecal	2017
AUSMDU00009543	SAMN18618556	Enteritidis ST11	Tetracycline										Resistant													tet(A)				Faecal	2017
AUSMDU00009544	SAMN18618557	Enteritidis ST11																												Faecal	2017
AUSMDU00009547	SAMN18618558	Enteritidis ST11	Ampicillin	Resistant													blaTEM-135										gyrA:D87Y			Faecal	2017
AUSMDU00009549	SAMN18618559	Enteritidis ST11	Ampicillin, Kanamycin, Spectinomycin, Streptomycin, Chloramphenicol, Tetracycline, Sulfathiazole	Resistant					Resistant	Resistant	Resistant	Resistant	Resistant		Resistant		blaTEM-1					aph(3')-Ia	aadA1*, aadA2*	aadA1*, aadA2*	cmlA1	tet(A)	gyrA:D87N	sul2, sul3		Faecal	2017
AUSMDU00009551	SAMN18618560	Enteritidis ST11																									gyrA:D87N			Faecal	2017
AUSMDU00010368	SAMN18618561	Millesi ST-																									parC:T57S			Faecal	2017
AUSMDU00009552	SAMN18618562	Enteritidis ST11																									qnrB19			Faecal	2017
AUSMDU00009738	SAMN18618563	Enteritidis ST11	Streptomycin, Sulfathiazole								Resistant				Resistant									strA-strB			gyrA:D87Y	sul2		Faecal	2017
AUSMDU00009739	SAMN18618564	Enteritidis ST11	Ampicillin	Resistant													blaTEM-135										gyrA:D87Y			Faecal	2017
AUSMDU00009740	SAMN18618565	Enteritidis ST11																									gyrA:D87N			Other	2017
AUSMDU00009859	SAMN18618566	Montevideo ST138																									parC:T57S			Other	2017
AUSMDU00013526	SAMN18618567	Bovismorbificans ST377																												Faecal	2017
AUSMDU00009774	SAMN18618568	Enteritidis ST1925																									gyrA:S83Y			Faecal	2017
AUSMDU00009741	SAMN18618569	Enteritidis ST1925																									gyrA:S83Y			Faecal	2017
AUSMDU00009860	SAMN18618570	Typhimurium ST19																												Faecal	2017
AUSMDU00009776	SAMN18618571	Enteritidis ST11	Ampicillin	Resistant													blaTEM-135										gyrA:D87Y			Faecal	2017
AUSMDU00009779	SAMN18618572	Enteritidis ST11																									gyrA:D87N			Faecal	2017
AUSMDU00009862	SAMN18618573	Enteritidis ST1925	Tetracycline										Resistant													tet(A)				Faecal	2017
AUSMDU00009863	SAMN18618574	Kentucky ST198	Ampicillin, Cefotaxime, Azithromycin, Gentamicin, Kanamycin, Spectinomycin, Streptomycin, Chloramphenicol, Ciprofloxacin, Sulfathiazole, Trimethoprim	Resistant	Resistant		Resistant	Resistant	Resistant	Resistant	Resistant	Resistant		Resistant	Resistant	Resistant		blaCTX-M-55		mph(A)	aac(3)-IId	aph(3')-Ia	aadA2*, aadA7*	aadA2*, aadA7*	floR		qnrS1, gyrA:D87N, gyrA:S83F, parC:S80I, parC:T57S	sul1	dfrA14	Faecal	2017
AUSMDU00009868	SAMN18618575	Enteritidis ST11	Ampicillin, Streptomycin	Resistant							Resistant						blaTEM-1							strA-strB			gyrA:D87Y			Faecal	2017
AUSMDU00009869	SAMN18618576	Enteritidis ST11																									gyrA:D87N			Faecal	2017
AUSMDU00009870	SAMN18618577	Enteritidis ST11																												Faecal	2017
AUSMDU00009871	SAMN18618578	Enteritidis ST11	Ampicillin	Resistant													blaTEM-135										gyrA:D87Y			Faecal	2017
AUSMDU00013528	SAMN18618579	Bovismorbificans ST1058	Ampicillin, Azithromycin, Tetracycline, Sulfathiazole	Resistant			Resistant						Resistant		Resistant		blaTEM-1			mph(A)						tet(A), tet(M)	qnrB19, qnrS1	sul3		Faecal	2017
AUSMDU00010276	SAMN18618580	Enteritidis ST11	Ampicillin, Tetracycline, Sulfathiazole	Resistant									Resistant		Resistant		blaTEM-1									tet(A)	gyrA:D87Y	sul2		Faecal	2017
AUSMDU00009900	SAMN18618581	Enteritidis ST11	Ampicillin	Resistant													blaTEM-135										gyrA:D87Y			Faecal	2017
AUSMDU00010277	SAMN18618582	Enteritidis ST11	Tetracycline										Resistant													tet(A)				Faecal	2017
AUSMDU00010278	SAMN18618583	Enteritidis ST11	Tetracycline										Resistant													tet(A)				Faecal	2017
AUSMDU00013529	SAMN18618584	Bovismorbificans ST377																												Faecal	2017
AUSMDU00010279	SAMN18618585	Enteritidis ST11																									gyrA:D87Y			Faecal	2017
AUSMDU00010280	SAMN18618586	Enteritidis ST11																									gyrA:D87Y			Faecal	2017
AUSMDU00010281	SAMN18618587	Enteritidis ST11																									gyrA:D87G			Faecal	2017
AUSMDU00011258	SAMN18618588	Enteritidis ST11																									gyrA:D87N			Faecal	2017
AUSMDU00010293	SAMN18618589	Enteritidis ST1925	Tetracycline										Resistant													tet(A)				Faecal	2017
AUSMDU00010297	SAMN18618590	Enteritidis ST1925																												Blood	2017
AUSMDU00010298	SAMN18618591	Enteritidis ST1925																												Faecal	2017
AUSMDU00010260	SAMN18618592	Enteritidis ST11																												Faecal	2017
AUSMDU00010162	SAMN18618593	Enteritidis ST11																												Faecal	2017
AUSMDU00010262	SAMN18618594	Enteritidis ST11																									gyrA:D87N			Faecal	2017
AUSMDU00010263	SAMN18618595	Enteritidis ST11																									gyrA:D87N			Faecal	2017
AUSMDU00013530	SAMN18618735	Bovismorbificans ST377																												Faecal	2017
AUSMDU00010302	SAMN18618736	Enteritidis ST1975																												Faecal	2017
AUSMDU00010303	SAMN18618737	Enteritidis ST11																									gyrA:D87N			Faecal	2017
AUSMDU00010305	SAMN18618738	Enteritidis ST1925																												Faecal	2017
AUSMDU00010306	SAMN18618739	Enteritidis ST11																												Faecal	2017
AUSMDU00010381	SAMN18618740	Enteritidis ST11	Streptomycin, Sulfathiazole								Resistant				Resistant									strA-strB			gyrA:D87Y	sul2		Other	2017
AUSMDU00010383	SAMN18618741	Enteritidis ST11																									gyrA:D87N			Faecal	2017
AUSMDU00010564	SAMN18618742	Typhimurium ST19	Ampicillin, Cefotaxime, Tetracycline, Trimethoprim	Resistant	Resistant								Resistant			Resistant	blaTEM-1	blaCMY-2								tet(A)			dfrA5	Faecal	2017
AUSMDU00011402	SAMN18618743	Enteritidis ST11	Ampicillin, Streptomycin, Tetracycline, Sulfathiazole	Resistant							Resistant		Resistant		Resistant		blaTEM-1							strA-strB		tet(A)	gyrA:D87Y	sul2		Faecal	2017
AUSMDU00010440	SAMN18618744	Enteritidis ST11																									gyrA:D87N			Faecal	2017
AUSMDU00010384	SAMN18618745	Enteritidis ST11	Ampicillin, Streptomycin, Sulfathiazole	Resistant							Resistant				Resistant		blaTEM-1							strA-strB			gyrA:D87Y	sul2		Faecal	2017
AUSMDU00010565	SAMN18618746	Typhimurium ST19	Ampicillin, Cefotaxime, Tetracycline, Trimethoprim	Resistant	Resistant								Resistant			Resistant	blaTEM-1	blaCMY-2								tet(A)			dfrA5	Faecal	2017
AUSMDU00010444	SAMN18618747	Enteritidis ST11	Ampicillin	Resistant													blaTEM-135										gyrA:D87Y			Faecal	2017
AUSMDU00010449	SAMN18618748	Enteritidis ST11																												Faecal	2017
AUSMDU00011399	SAMN18618749	Enteritidis ST11	Streptomycin, Sulfathiazole								Resistant				Resistant									strA-strB			gyrA:D87Y	sul2		Blood	2017
AUSMDU00010690	SAMN18618750	Anatum ST64	Ampicillin, Cefotaxime, Gentamicin, Streptomycin, Chloramphenicol, Tetracycline, Sulfathiazole	Resistant	Resistant			Resistant			Resistant	Resistant	Resistant		Resistant			blaCTX-M-14			aac(3)-IId			strA-strB	floR	tet(A)	qnrS1, parC:T57S	sul2		Faecal	2017
AUSMDU00021032	SAMN18618751	Typhimurium ST2089																												Faecal	2017
AUSMDU00021033	SAMN18618752	Typhimurium ST2089																												Faecal	2017
AUSMDU00021034	SAMN18618753	Typhimurium ST2089																												Faecal	2017
AUSMDU00021035	SAMN18618754	Typhimurium ST2089																												Faecal	2017
AUSMDU00010579	SAMN18618755	Enteritidis ST11	Streptomycin, Sulfathiazole								Resistant				Resistant									strA-strB			gyrA:D87Y	sul2		Other	2017
AUSMDU00010581	SAMN18618756	Enteritidis ST11	Ampicillin	Resistant													blaTEM-135										gyrA:D87Y			Faecal	2017
AUSMDU00010692	SAMN18618757	Enteritidis ST11																									gyrA:D87Y			Faecal	2017
AUSMDU00010761	SAMN18618758	Enteritidis ST11																												Faecal	2017
AUSMDU00021036	SAMN18618759	Typhimurium ST2089																												Faecal	2017
AUSMDU00010693	SAMN18618760	Typhimurium ST19	Ampicillin, Cefotaxime, Tetracycline, Trimethoprim	Resistant	Resistant								Resistant			Resistant	blaTEM-1	blaCMY-2								tet(A)			dfrA5	Faecal	2017
AUSMDU00021037	SAMN18618761	Typhimurium ST2089																												Faecal	2017
AUSMDU00021038	SAMN18618762	Typhimurium ST2089																												Faecal	2017
AUSMDU00010694	SAMN18614608	I 4,[5],12:i:- ST34	Ampicillin, Cefotaxime, Kanamycin, Streptomycin, Tetracycline, Sulfathiazole, Trimethoprim	Resistant	Resistant				Resistant		Resistant		Resistant		Resistant	Resistant	blaTEM-1	blaCMY-2				aph(3')-Ia		strA-strB		tet(B)		sul2	dfrA5	Faecal	2017
AUSMDU00021039	SAMN18618763	Typhimurium ST2089																												Faecal	2017
AUSMDU00010696	SAMN18618764	Enteritidis ST11																									gyrA:S83Y			Faecal	2017
AUSMDU00010779	SAMN18618765	Enteritidis ST11																									gyrA:D87N			Faecal	2017
AUSMDU00010780	SAMN18618766	Enteritidis ST1925																												Faecal	2017
AUSMDU00010784	SAMN18618767	Enteritidis ST11																									gyrA:D87N			Faecal	2017
AUSMDU00011545	SAMN18618768	I D1:-:l,v ST-																												Faecal	2017
AUSMDU00011261	SAMN18618769	Enteritidis ST1925	Tetracycline										Resistant													tet(A)				Faecal	2017
AUSMDU00011262	SAMN18618770	Enteritidis ST11																									gyrA:D87Y			Faecal	2017
AUSMDU00011263	SAMN18618771	Typhimurium ST19	Ampicillin, Cefotaxime, Kanamycin, Spectinomycin, Streptomycin, Tetracycline, Sulfathiazole, Trimethoprim	Resistant	Resistant				Resistant	Resistant	Resistant		Resistant		Resistant	Resistant	blaTEM-1	blaCTX-M-9			aadB	aadB, aph(3')-Ia	aadA2*	aadA2*, strA-strB		tet(A)		sul1, sul2	dfrA5	Faecal	2017
AUSMDU00011265	SAMN18618772	Enteritidis ST1925	Tetracycline										Resistant													tet(A)	gyrA:D87G			Faecal	2017
AUSMDU00011266	SAMN18618773	Enteritidis ST1925	Tetracycline										Resistant													tet(A)				Faecal	2017
AUSMDU00014698	SAMN18618774	Dublin ST10																												Faecal	2017
AUSMDU00011269	SAMN18618775	Enteritidis ST11	Ampicillin, Tetracycline, Sulfathiazole	Resistant									Resistant		Resistant		blaTEM-1									tet(A)	gyrA:D87Y	sul2		Faecal	2017
AUSMDU00011400	SAMN18618776	Enteritidis ST11	Ampicillin	Resistant													blaTEM-135										gyrA:D87Y			Faecal	2017
AUSMDU00011271	SAMN18618777	Enteritidis ST180																												Faecal	2017
AUSMDU00011273	SAMN18618778	Warragul ST499																									parC:T57S			Not specified	2017
AUSMDU00011297	SAMN18618779	Typhimurium ST19	Ampicillin, Cefotaxime, Tetracycline, Trimethoprim	Resistant	Resistant								Resistant			Resistant	blaTEM-1	blaCMY-2								tet(A)			dfrA5	Faecal	2017
AUSMDU00011395	SAMN18618780	Enteritidis ST1925																												Faecal	2017
AUSMDU00011394	SAMN18618781	Enteritidis ST1925	Tetracycline										Resistant													tet(A)				Faecal	2017
AUSMDU00011390	SAMN18618782	Enteritidis ST11																									gyrA:D87N			Faecal	2017
AUSMDU00012410	SAMN18614609	I 4,[5],12:i:- ST34	Ampicillin, Cefotaxime, Kanamycin, Streptomycin, Tetracycline, Sulfathiazole, Trimethoprim	Resistant	Resistant				Resistant		Resistant		Resistant		Resistant	Resistant	blaTEM-1	blaCMY-2				aph(3')-Ia		strA-strB		tet(B)		sul2	dfrA5	Faecal	2017
AUSMDU00011551	SAMN18618783	Enteritidis ST11																												Faecal	2017
AUSMDU00011552	SAMN18618784	Enteritidis ST1925	Tetracycline										Resistant													tet(A)				Faecal	2017
AUSMDU00011675	SAMN18618785	Enteritidis ST1925	Tetracycline										Resistant													tet(A)	gyrA:D87Y			Faecal	2017
AUSMDU00013532	SAMN18618786	Bovismorbificans ST377																												Faecal	2017
AUSMDU00012411	SAMN18618787	Enteritidis ST11	Ampicillin, Tetracycline, Sulfathiazole	Resistant									Resistant		Resistant		blaTEM-1									tet(A)	gyrA:D87Y	sul2		Faecal	2017
AUSMDU00012033	SAMN18618788	Infantis ST32	Ampicillin, Cefotaxime, Kanamycin, Spectinomycin, Chloramphenicol, Tetracycline, Sulfathiazole, Trimethoprim	Resistant	Resistant				Resistant	Resistant		Resistant	Resistant		Resistant	Resistant		blaCTX-M-65				aph(3')-Ia	aadA1	aadA1	floR	tet(A)	gyrA:D87Y, parC:T57S	sul1	dfrA14	Faecal	2017
AUSMDU00012349	SAMN18618789	Stanley ST29																									parC:T57S			Faecal	2018
AUSMDU00011855	SAMN18618790	Typhimurium ST19	Ampicillin, Cefotaxime, Tetracycline, Trimethoprim	Resistant	Resistant								Resistant			Resistant	blaTEM-1	blaCMY-2								tet(A)			dfrA5	Faecal	2018
AUSMDU00015862	SAMN18618791	Typhimurium ST36	Ampicillin, Spectinomycin, Streptomycin, Chloramphenicol, Tetracycline, Sulfathiazole, Trimethoprim	Resistant						Resistant	Resistant	Resistant	Resistant		Resistant	Resistant	blaTEM-1						aadA1*, aadA2*	aadA1*, aadA2*	cmlA1, floR	tet(A), tet(M)	qnrS1	sul2, sul3	dfrA12	Faecal	2018
AUSMDU00015863	SAMN18618792	I 4,[5],12:i:- ST34	Ampicillin, Streptomycin, Tetracycline, Sulfathiazole	Resistant							Resistant		Resistant		Resistant		blaTEM-1							strA-strB		tet(B)		sul2		Faecal	2018
AUSMDU00015864	SAMN18618793	I 4,[5],12:i:- ST34	Ampicillin, Streptomycin, Tetracycline, Sulfathiazole	Resistant							Resistant		Resistant		Resistant		blaTEM-1							strA-strB		tet(B)		sul2		Faecal	2018
AUSMDU00015865	SAMN18618794	I 4,[5],12:i:- ST34	Ampicillin, Streptomycin, Tetracycline, Sulfathiazole	Resistant							Resistant		Resistant		Resistant		blaTEM-1							strA-strB		tet(B)		sul2		Faecal	2018
AUSMDU00015866	SAMN18618795	I 4,[5],12:i:- ST34	Ampicillin, Streptomycin, Tetracycline, Sulfathiazole	Resistant							Resistant		Resistant		Resistant		blaTEM-1							strA-strB		tet(B)		sul2		Other	2018
AUSMDU00011856	SAMN18618796	Enteritidis ST11	Ampicillin, Streptomycin, Sulfathiazole	Resistant							Resistant				Resistant		blaTEM-1							strA-strB			gyrA:D87Y	sul2		Faecal	2018
AUSMDU00017006	SAMN18618797	Typhimurium ST19																												Faecal	2018
AUSMDU00012035	SAMN18618798	Typhimurium ST19	Ampicillin, Cefotaxime, Tetracycline, Trimethoprim	Resistant	Resistant								Resistant			Resistant	blaTEM-1	blaCMY-2								tet(A)			dfrA5	Faecal	2018
AUSMDU00016381	SAMN18618799	Typhimurium ST19																												Faecal	2018
AUSMDU00012739	SAMN18618800	Bovismorbificans ST377																												Faecal	2018
AUSMDU00012036	SAMN18618801	Enteritidis ST11																									gyrA:D87N			Faecal	2018
AUSMDU00015868	SAMN18618802	I 4,[5],12:i:- ST34	Ampicillin, Streptomycin, Tetracycline, Sulfathiazole	Resistant							Resistant		Resistant		Resistant		blaTEM-1							strA-strB		tet(B)		sul2		Faecal	2018
AUSMDU00012164	SAMN18618803	Enteritidis ST11	Streptomycin, Sulfathiazole								Resistant				Resistant									strA-strB			gyrA:D87Y	sul2		Faecal	2018
AUSMDU00013534	SAMN18618804	Bovismorbificans ST377																												Faecal	2018
AUSMDU00015869	SAMN18618805	I 4,[5],12:i:- ST34	Ampicillin, Streptomycin, Chloramphenicol, Sulfathiazole, Trimethoprim	Resistant							Resistant	Resistant			Resistant	Resistant	blaTEM-1							strA-strB	floR		qnrS1	sul2	dfrA14	Faecal	2018
AUSMDU00012412	SAMN18618806	Infantis ST32	Ampicillin, Gentamicin	Resistant				Resistant									blaTEM-1				aac(3)-IId						parC:T57S			Faecal	2018
AUSMDU00012165	SAMN18618807	Enteritidis ST1925	Tetracycline										Resistant													tet(A)				Faecal	2018
AUSMDU00012353	SAMN18618808	Enteritidis ST11																									gyrA:D87N			Faecal	2018
AUSMDU00012357	SAMN18618809	Enteritidis ST11																									gyrA:S83Y			Faecal	2018
AUSMDU00015871	SAMN18618810	I 4,[5],12:i:- ST34	Ampicillin, Streptomycin, Tetracycline, Sulfathiazole	Resistant							Resistant		Resistant		Resistant		blaTEM-1							strA-strB		tet(B)		sul2		Faecal	2018
AUSMDU00015872	SAMN18618811	I 4,[5],12:i:- ST34	Ampicillin, Kanamycin, Streptomycin, Tetracycline, Sulfathiazole, Trimethoprim	Resistant					Resistant		Resistant		Resistant		Resistant	Resistant	blaTEM-1					aph(3')-Ia		strA-strB		tet(A), tet(B)		sul2	dfrA5	Faecal	2018
AUSMDU00015873	SAMN18618812	I 4,[5],12:i:- ST-	Ampicillin, Streptomycin, Tetracycline, Sulfathiazole	Resistant							Resistant		Resistant		Resistant		blaTEM-1							strA-strB		tet(B)		sul2		Faecal	2018
AUSMDU00012358	SAMN18618813	Enteritidis ST11	Ampicillin	Resistant													blaTEM-135										gyrA:D87Y			Faecal	2018
AUSMDU00012360	SAMN18618814	Enteritidis ST11	Ampicillin	Resistant													blaTEM-150										gyrA:D87G			Faecal	2018
AUSMDU00017007	SAMN18618815	Typhimurium ST19																												Faecal	2018
AUSMDU00017008	SAMN18618816	Typhimurium ST19																												Faecal	2018
AUSMDU00015874	SAMN18618817	I 4,[5],12:i:- ST34	Ampicillin, Kanamycin, Spectinomycin, Streptomycin, Tetracycline, Sulfathiazole	Resistant					Resistant	Resistant	Resistant		Resistant		Resistant		blaTEM-1					aph(3')-Ia	aadA1*	aadA1*, strA-strB		tet(B)		sul2, sul3		Faecal	2018
AUSMDU00015875	SAMN18618818	I 4,[5],12:i:- ST34	Ampicillin, Streptomycin, Tetracycline, Sulfathiazole	Resistant							Resistant		Resistant		Resistant		blaTEM-1							strA-strB		tet(B)		sul2		Faecal	2018
AUSMDU00015876	SAMN18618819	I 4,[5],12:i:- ST34	Ampicillin, Streptomycin, Sulfathiazole	Resistant							Resistant				Resistant		blaTEM-1							strA-strB				sul2		Faecal	2018
AUSMDU00015877	SAMN18618820	I 4,[5],12:i:- ST34	Ampicillin, Streptomycin, Tetracycline, Sulfathiazole	Resistant							Resistant		Resistant		Resistant		blaTEM-1							strA-strB		tet(B)		sul2		Faecal	2018
AUSMDU00012740	SAMN18618821	Virchow ST16	Tetracycline, Sulfathiazole, Trimethoprim										Resistant		Resistant	Resistant										tet(A)	gyrA:S83Y	sul1	dfrA5	Faecal	2018
AUSMDU00012696	SAMN18618822	Enteritidis ST11																									gyrA:D87N			Blood	2018
AUSMDU00012490	SAMN18618823	Enteritidis ST11	Ampicillin, Streptomycin, Sulfathiazole	Resistant							Resistant				Resistant		blaTEM-1							strA-strB			gyrA:D87Y	sul2		Blood	2018
AUSMDU00015878	SAMN18618824	I 4,[5],12:i:- ST34	Ampicillin, Streptomycin, Tetracycline, Sulfathiazole	Resistant							Resistant		Resistant		Resistant		blaTEM-1							strA-strB		tet(B)		sul2		Faecal	2018
AUSMDU00015879	SAMN18618825	I 4,[5],12:i:- ST34	Ampicillin, Streptomycin, Sulfathiazole	Resistant							Resistant				Resistant		blaTEM-1							strA-strB				sul2		Faecal	2018
AUSMDU00012697	SAMN18618826	Enteritidis ST11																									gyrA:D87N			Faecal	2018
AUSMDU00012707	SAMN18618827	Enteritidis ST11																									gyrA:D87Y			Faecal	2018
AUSMDU00012742	SAMN18618828	Bovismorbificans ST377																												Faecal	2018
AUSMDU00012719	SAMN18618829	Enteritidis ST11																												Faecal	2018
AUSMDU00015882	SAMN18618830	I 4,[5],12:i:- ST34	Ampicillin, Streptomycin, Tetracycline, Sulfathiazole	Resistant							Resistant		Resistant		Resistant		blaTEM-1							strA-strB		tet(B)		sul2		Faecal	2018
AUSMDU00012708	SAMN18618831	Enteritidis ST11																												Faecal	2018
AUSMDU00014699	SAMN18618832	Dublin ST10																												Blood	2018
AUSMDU00012743	SAMN18618833	Bovismorbificans ST377																												Faecal	2018
AUSMDU00012744	SAMN18618834	Bovismorbificans ST377																												Faecal	2018
AUSMDU00012745	SAMN18618835	Bovismorbificans ST377																												Faecal	2018
AUSMDU00015883	SAMN18618836	I 4,[5],12:i:- ST34	Ampicillin, Spectinomycin, Streptomycin, Chloramphenicol, Tetracycline, Sulfathiazole, Trimethoprim	Resistant						Resistant	Resistant	Resistant	Resistant		Resistant	Resistant	blaTEM-1			mef(B)			aadA1*, aadA2*	aadA1*, aadA2*, strA-strB	cmlA1, floR			sul2, sul3	dfrA12	Faecal	2018
AUSMDU00012893	SAMN18618837	Enteritidis ST11																									gyrA:D87Y			Faecal	2018
AUSMDU00012720	SAMN18618838	Typhimurium ST19	Ampicillin, Cefotaxime, Tetracycline, Trimethoprim	Resistant	Resistant								Resistant			Resistant	blaTEM-1	blaCMY-2								tet(A)			dfrA5	Faecal	2018
AUSMDU00012746	SAMN18618839	Bovismorbificans ST377																												Faecal	2018
AUSMDU00016393	SAMN18618840	Typhimurium ST19																												Faecal	2018
AUSMDU00015884	SAMN18618841	I 4,[5],12:i:- ST34	Ampicillin, Streptomycin, Tetracycline, Sulfathiazole	Resistant							Resistant		Resistant		Resistant		blaTEM-1							strA-strB		tet(B)		sul2		Faecal	2018
AUSMDU00014700	SAMN18618842	Dublin ST10																												Faecal	2018
AUSMDU00015887	SAMN18618843	I 4,[5],12:i:- ST34	Ampicillin, Streptomycin, Tetracycline, Sulfathiazole	Resistant							Resistant		Resistant		Resistant		blaTEM-1							strA-strB		tet(B)		sul2		Faecal	2018
AUSMDU00012748	SAMN18618844	Bovismorbificans ST377																												Faecal	2018
AUSMDU00012749	SAMN18618845	Bovismorbificans ST377																												Faecal	2018
AUSMDU00012897	SAMN18618846	Freetown ST3703																									parC:T57S			Faecal	2018
AUSMDU00012751	SAMN18618847	Bovismorbificans ST377																												Faecal	2018
AUSMDU00012752	SAMN18618848	Bovismorbificans ST377																												Faecal	2018
AUSMDU00012753	SAMN18618849	Bovismorbificans ST377																												Other	2018
AUSMDU00012910	SAMN18618850	Enteritidis ST11	Tetracycline										Resistant													tet(A)				Faecal	2018
AUSMDU00012763	SAMN18618851	Bovismorbificans ST377																												Faecal	2018
AUSMDU00015889	SAMN18618852	I 4,[5],12:i:- ST34	Ampicillin, Streptomycin, Tetracycline, Sulfathiazole	Resistant							Resistant		Resistant		Resistant		blaTEM-1							strA-strB		tet(B)		sul2		Faecal	2018
AUSMDU00012767	SAMN18618853	Bovismorbificans ST377																												Faecal	2018
AUSMDU00013417	SAMN18618854	I 4,[5],12:i:- ST34	Ampicillin, Cefotaxime, Kanamycin, Streptomycin, Tetracycline, Sulfathiazole, Trimethoprim	Resistant	Resistant				Resistant		Resistant		Resistant		Resistant	Resistant	blaTEM-1	blaCMY-2				aph(3')-Ia		strA-strB		tet(B)		sul2	dfrA5	Faecal	2018
AUSMDU00013280	SAMN18618855	Infantis ST32	Ampicillin, Cefotaxime, Kanamycin, Spectinomycin, Chloramphenicol, Tetracycline, Sulfathiazole, Trimethoprim	Resistant	Resistant				Resistant	Resistant		Resistant	Resistant		Resistant	Resistant		blaCTX-M-65				aph(3')-Ia	aadA1	aadA1	floR	tet(A)	gyrA:D87Y, parC:T57S	sul1	dfrA14	Faecal	2018
AUSMDU00012768	SAMN18618856	Bovismorbificans ST377																												Faecal	2018
AUSMDU00012769	SAMN18618857	Bovismorbificans ST377																												Faecal	2018
AUSMDU00014701	SAMN18618858	Dublin ST10																												Blood	2018
AUSMDU00017009	SAMN18618859	Typhimurium ST19																												Faecal	2018
AUSMDU00012772	SAMN18618860	Bovismorbificans ST377																												Faecal	2018
AUSMDU00012917	SAMN18618861	Enteritidis ST11	Ampicillin	Resistant													blaTEM-135										gyrA:D87Y			Faecal	2018
AUSMDU00012775	SAMN18618862	Bovismorbificans ST377																												Faecal	2018
AUSMDU00012776	SAMN18618863	Bovismorbificans ST377																												Faecal	2018
AUSMDU00012777	SAMN18618864	Bovismorbificans ST377																												Faecal	2018
AUSMDU00012778	SAMN18618865	Bovismorbificans ST377																												Faecal	2018
AUSMDU00012781	SAMN18618866	Bovismorbificans ST377																												Faecal	2018
AUSMDU00015891	SAMN18618867	I 4,[5],12:i:- ST34	Ampicillin, Streptomycin, Sulfathiazole	Resistant							Resistant				Resistant		blaTEM-1							strA-strB				sul2		Faecal	2018
AUSMDU00012791	SAMN18618868	Bovismorbificans ST377																												Faecal	2018
AUSMDU00013783	SAMN18618869	Enteritidis ST11	Ampicillin	Resistant													blaTEM-135										gyrA:D87Y			Faecal	2018
AUSMDU00012792	SAMN18618870	Bovismorbificans ST377																												Faecal	2018
AUSMDU00015894	SAMN18618871	I 4,[5],12:i:- ST34	Ampicillin, Streptomycin, Chloramphenicol, Sulfathiazole, Trimethoprim	Resistant							Resistant	Resistant			Resistant	Resistant	blaTEM-1							strA-strB	floR		qnrS1	sul2	dfrA14	Faecal	2018
AUSMDU00015895	SAMN18618872	I 4,[5],12:i:- ST34	Ampicillin, Streptomycin, Tetracycline, Sulfathiazole	Resistant							Resistant		Resistant		Resistant		blaTEM-1							strA-strB		tet(B)		sul2		Faecal	2018
AUSMDU00012793	SAMN18618873	Bovismorbificans ST377																												Faecal	2018
AUSMDU00012799	SAMN18618874	Bovismorbificans ST377																												Faecal	2018
AUSMDU00013281	SAMN18618875	Bovismorbificans ST377																												Faecal	2018
AUSMDU00015896	SAMN18618876	I 4,[5],12:i:- ST34	Ampicillin, Spectinomycin, Streptomycin, Chloramphenicol, Tetracycline, Trimethoprim	Resistant						Resistant	Resistant	Resistant	Resistant			Resistant	blaTEM-1						aadA1*, aadA2*	aadA1*, aadA2*, strA-strB	cmlA1, floR	tet(B), tet(M)			dfrA12	Faecal	2018
AUSMDU00013282	SAMN18618877	Bovismorbificans ST377																												Faecal	2018
AUSMDU00015897	SAMN18618878	I 4,[5],12:i:- ST34	Ampicillin, Streptomycin, Tetracycline, Sulfathiazole	Resistant							Resistant		Resistant		Resistant		blaTEM-1							strA-strB		tet(B)		sul2		Faecal	2018
AUSMDU00013784	SAMN18618879	Enteritidis ST11	Ampicillin	Resistant													blaTEM-135										gyrA:D87Y			Faecal	2018
AUSMDU00013283	SAMN18618880	Bovismorbificans ST377																												Faecal	2018
AUSMDU00013117	SAMN18618881	Infantis ST32	Ampicillin, Cefotaxime, Spectinomycin, Tetracycline, Sulfathiazole	Resistant	Resistant					Resistant			Resistant		Resistant			blaCTX-M-65					aadA1	aadA1		tet(A)	gyrA:D87Y, parC:T57S	sul1		Faecal	2018
AUSMDU00013284	SAMN18618882	Bovismorbificans ST377																												Faecal	2018
AUSMDU00015229	SAMN18618883	Bovismorbificans ST377																												Faecal	2018
AUSMDU00013539	SAMN18618884	Bovismorbificans ST377																												Faecal	2018
AUSMDU00013540	SAMN18618885	Bovismorbificans ST377																												Faecal	2018
AUSMDU00013541	SAMN18618886	Bovismorbificans ST377																												Faecal	2018
AUSMDU00013576	SAMN18618887	Bovismorbificans ST377																												Faecal	2018
AUSMDU00013577	SAMN18618888	Bovismorbificans ST377																												Faecal	2018
AUSMDU00013422	SAMN18618889	Enteritidis ST11																									gyrA:D87N			Faecal	2018
AUSMDU00015901	SAMN18618890	I 4,[5],12:i:- ST34	Ampicillin, Streptomycin, Tetracycline, Sulfathiazole	Resistant							Resistant		Resistant		Resistant		blaTEM-1							strA-strB		tet(B)	qnrB19	sul2		Faecal	2018
AUSMDU00015902	SAMN18618891	I 4,[5],12:i:- ST34	Tetracycline										Resistant													tet(B)				Faecal	2018
AUSMDU00015903	SAMN18618892	Typhimurium ST19																												Faecal	2018
AUSMDU00017011	SAMN18618893	Typhimurium ST19																												Faecal	2018
AUSMDU00015904	SAMN18618894	I 4,[5],12:i:- ST34	Ampicillin, Streptomycin, Tetracycline, Sulfathiazole	Resistant							Resistant		Resistant		Resistant		blaTEM-1							strA-strB		tet(B)		sul2		Faecal	2018
AUSMDU00013423	SAMN18618895	Enteritidis ST11																												Faecal	2018
AUSMDU00015905	SAMN18618896	I 4,[5],12:i:- ST34	Ampicillin, Streptomycin, Tetracycline, Sulfathiazole	Resistant							Resistant		Resistant		Resistant		blaTEM-1							strA-strB		tet(B)		sul2		Faecal	2018
AUSMDU00015906	SAMN18618897	I 4,[5],12:i:- ST34	Tetracycline										Resistant													tet(B)				Faecal	2018
AUSMDU00013424	SAMN18618898	Enteritidis ST11	Tetracycline										Resistant													tet(A)				Faecal	2018
AUSMDU00014006	SAMN18618899	Typhimurium ST19																												Faecal	2018
AUSMDU00013579	SAMN18618900	Bovismorbificans ST377																												Faecal	2018
AUSMDU00017012	SAMN18618901	Typhimurium ST19																												Faecal	2018
AUSMDU00013427	SAMN18618902	Enteritidis ST11	Tetracycline										Resistant													tet(A)				Faecal	2018
AUSMDU00014011	SAMN18618903	Typhimurium ST19																												Faecal	2018
AUSMDU00013428	SAMN18618904	Enteritidis ST11	Tetracycline										Resistant													tet(A)				Faecal	2018
AUSMDU00013580	SAMN18618905	Bovismorbificans ST377																												Faecal	2018
AUSMDU00016298	SAMN18618906	Typhimurium ST19																												Faecal	2018
AUSMDU00013996	SAMN18618907	Typhimurium ST19																												Faecal	2018
AUSMDU00013982	SAMN18618908	Typhimurium ST19																												Faecal	2018
AUSMDU00013961	SAMN18618909	Typhimurium ST19	Ampicillin, Chloramphenicol, Sulfathiazole	Resistant								Resistant			Resistant															Faecal	2018
AUSMDU00013586	SAMN18618910	Bovismorbificans ST377																												Faecal	2018
AUSMDU00015907	SAMN18618911	I 4,[5],12:i:- ST34	Ampicillin, Streptomycin, Tetracycline, Sulfathiazole	Resistant							Resistant		Resistant		Resistant		blaTEM-1							strA-strB		tet(B)		sul2		Faecal	2018
AUSMDU00015908	SAMN18618912	I 4,[5],12:i:- ST34	Ampicillin, Streptomycin, Tetracycline, Sulfathiazole	Resistant							Resistant		Resistant		Resistant		blaTEM-1							strA-strB		tet(B)		sul2		Faecal	2018
AUSMDU00014004	SAMN18618913	Typhimurium ST19																												Faecal	2018
AUSMDU00014024	SAMN18618914	Typhimurium ST19																												Faecal	2018
AUSMDU00013973	SAMN18618915	Typhimurium ST19																												Faecal	2018
AUSMDU00014615	SAMN18618916	Typhimurium ST19																												Not specified	2018
AUSMDU00013687	SAMN18618917	Enteritidis ST11	Tetracycline										Resistant													tet(A)				Faecal	2018
AUSMDU00013965	SAMN18618918	Typhimurium ST19																												Faecal	2018
AUSMDU00013979	SAMN18618919	Typhimurium ST19																												Faecal	2018
AUSMDU00014616	SAMN18618920	Typhimurium ST19																												Faecal	2018
AUSMDU00015909	SAMN18618921	I 4,[5],12:i:- ST34	Ampicillin, Gentamicin, Spectinomycin, Streptomycin, Chloramphenicol, Tetracycline, Ciprofloxacin, Sulfathiazole, Trimethoprim	Resistant				Resistant		Resistant	Resistant	Resistant	Resistant	Resistant	Resistant	Resistant	blaOXA-1, blaTEM-1				aac(3)-IId		aadA1*	aadA1*, strA-strB	catB3, cmlA1, floR	tet(B)	aac(6')-Ib-cr, qnrS1, oqxA, oqxB	sul1, sul3	dfrA12	Faecal	2018
AUSMDU00013993	SAMN18618922	Typhimurium ST19																												Faecal	2018
AUSMDU00013589	SAMN18618923	Bovismorbificans ST377																												Faecal	2018
AUSMDU00014617	SAMN18618924	Typhimurium ST19																												Faecal	2018
AUSMDU00013978	SAMN18618925	Typhimurium ST19																												Faecal	2018
AUSMDU00014618	SAMN18618926	Typhimurium ST19																												Faecal	2018
AUSMDU00013950	SAMN18618927	Typhimurium ST19																												Faecal	2018
AUSMDU00013997	SAMN18618928	Typhimurium ST19																												Faecal	2018
AUSMDU00014009	SAMN18618929	Typhimurium ST19																												Blood	2018
AUSMDU00014008	SAMN18618930	Typhimurium ST19																												Faecal	2018
AUSMDU00013692	SAMN18618931	Enteritidis ST1925	Tetracycline										Resistant													tet(A)				Faecal	2018
AUSMDU00013693	SAMN18618932	Enteritidis ST11																									gyrA:D87Y			Faecal	2018
AUSMDU00013966	SAMN18618933	Typhimurium ST19																												Faecal	2018
AUSMDU00013792	SAMN18618934	Enteritidis ST11	Ampicillin	Resistant													blaTEM-135										gyrA:D87Y			Faecal	2018
AUSMDU00014620	SAMN18618935	Typhimurium ST19																												Faecal	2018
AUSMDU00014621	SAMN18618936	Typhimurium ST19																												Faecal	2018
AUSMDU00013968	SAMN18618937	Typhimurium ST19																												Faecal	2018
AUSMDU00013793	SAMN18618938	Enteritidis ST11																									gyrA:D87N			Faecal	2018
AUSMDU00014622	SAMN18618939	Typhimurium ST19																												Faecal	2018
AUSMDU00014623	SAMN18618940	Typhimurium ST19																												Faecal	2018
AUSMDU00013951	SAMN18618941	Typhimurium ST19																												Faecal	2018
AUSMDU00014624	SAMN18618942	Typhimurium ST19																												Faecal	2018
AUSMDU00013976	SAMN18618943	Typhimurium ST19																												Faecal	2018
AUSMDU00013967	SAMN18618944	Typhimurium ST19																												Faecal	2018
AUSMDU00013963	SAMN18618945	Typhimurium ST19																												Faecal	2018
AUSMDU00014019	SAMN18618946	Typhimurium ST19																												Faecal	2018
AUSMDU00014012	SAMN18618947	Typhimurium ST19																												Faecal	2018
AUSMDU00013944	SAMN18618948	Typhimurium ST19																												Faecal	2018
AUSMDU00013954	SAMN18618949	Typhimurium ST19																												Faecal	2018
AUSMDU00014825	SAMN18618950	Typhimurium ST19																												Faecal	2018
AUSMDU00013980	SAMN18618951	Typhimurium ST19																												Faecal	2018
AUSMDU00013952	SAMN18618952	Typhimurium ST19																												Faecal	2018
AUSMDU00014625	SAMN18618953	Typhimurium ST19																												Faecal	2018
AUSMDU00013964	SAMN18618954	Typhimurium ST19																												Faecal	2018
AUSMDU00013795	SAMN18618955	Bovismorbificans ST377																												Faecal	2018
AUSMDU00015913	SAMN18618956	I 4,[5],12:i:- ST34	Tetracycline										Resistant													tet(B)				Faecal	2018
AUSMDU00014626	SAMN18618957	Typhimurium ST19																												Faecal	2018
AUSMDU00015914	SAMN18618958	I 4,[5],12:i:- ST34	Tetracycline										Resistant													tet(B)				Faecal	2018
AUSMDU00014025	SAMN18618959	Typhimurium ST19																												Faecal	2018
AUSMDU00014018	SAMN18618960	Typhimurium ST19																												Faecal	2018
AUSMDU00013994	SAMN18618961	Typhimurium ST19																												Faecal	2018
AUSMDU00014627	SAMN18618962	Typhimurium ST19																												Faecal	2018
AUSMDU00013962	SAMN18618963	Typhimurium ST19																												Faecal	2018
AUSMDU00014010	SAMN18618964	Typhimurium ST19																												Faecal	2018
AUSMDU00014629	SAMN18618965	Typhimurium ST19																												Faecal	2018
AUSMDU00014005	SAMN18618966	Typhimurium ST19																												Faecal	2018
AUSMDU00013992	SAMN18618967	Typhimurium ST19																												Faecal	2018
AUSMDU00014630	SAMN18618968	Typhimurium ST19																												Faecal	2018
AUSMDU00013990	SAMN18618969	Typhimurium ST19																												Faecal	2018
AUSMDU00013991	SAMN18618970	Typhimurium ST19																												Faecal	2018
AUSMDU00013998	SAMN18618971	Typhimurium ST19																												Faecal	2018
AUSMDU00014810	SAMN18618972	Typhimurium ST19	Ampicillin, Cefotaxime, Tetracycline, Trimethoprim	Resistant	Resistant								Resistant			Resistant	blaTEM-1	blaCMY-2								tet(A)			dfrA5	Faecal	2018
AUSMDU00014631	SAMN18618973	Typhimurium ST19																												Faecal	2018
AUSMDU00013981	SAMN18618974	Typhimurium ST19																												Faecal	2018
AUSMDU00017013	SAMN18618975	Typhimurium ST19																												Faecal	2018
AUSMDU00014632	SAMN18618976	Typhimurium ST19																												Faecal	2018
AUSMDU00013953	SAMN18618977	Typhimurium ST19																												Faecal	2018
AUSMDU00013977	SAMN18618978	Typhimurium ST19																												Faecal	2018
AUSMDU00013955	SAMN18618979	Enteritidis ST11	Tetracycline										Resistant													tet(A)				Faecal	2018
AUSMDU00013947	SAMN18618980	Enteritidis ST11	Tetracycline										Resistant													tet(A)				Faecal	2018
AUSMDU00013975	SAMN18618981	Typhimurium ST19																												Faecal	2018
AUSMDU00015931	SAMN18618982	I 4,[5],12:i:- ST34	Ampicillin, Streptomycin, Tetracycline, Sulfathiazole	Resistant							Resistant		Resistant		Resistant		blaTEM-1							strA-strB		tet(B)		sul2		Faecal	2018
AUSMDU00015934	SAMN18618983	I 4,[5],12:i:- ST34	Ampicillin, Streptomycin, Chloramphenicol, Sulfathiazole, Trimethoprim	Resistant							Resistant	Resistant			Resistant	Resistant	blaTEM-1							strA-strB	floR		qnrS1	sul2	dfrA14	Faecal	2018
AUSMDU00013999	SAMN18618984	Bovismorbificans ST377																												Faecal	2018
AUSMDU00013985	SAMN18618985	Enteritidis ST11																									gyrA:D87G			Other	2018
AUSMDU00017014	SAMN18618986	Typhimurium ST19																												Faecal	2018
AUSMDU00015935	SAMN18618987	I 4,[5],12:i:- ST34	Ampicillin, Streptomycin, Chloramphenicol, Sulfathiazole, Trimethoprim	Resistant							Resistant	Resistant			Resistant	Resistant	blaTEM-1							strA-strB	floR		qnrS1	sul2	dfrA14	Faecal	2018
AUSMDU00013956	SAMN18618988	Enteritidis ST11																												Faecal	2018
AUSMDU00017015	SAMN18618989	Typhimurium ST19																												Faecal	2018
AUSMDU00014028	SAMN18618990	Pensacola|Sangalkam ST-																									parC:T57S			Faecal	2018
AUSMDU00015936	SAMN18618991	Typhimurium ST19																												Blood	2018
AUSMDU00014636	SAMN18618992	Virchow ST16																												Faecal	2018
AUSMDU00015937	SAMN18618993	I 4,[5],12:i:- ST34	Ampicillin, Streptomycin, Tetracycline, Sulfathiazole	Resistant							Resistant		Resistant		Resistant		blaTEM-1							strA-strB		tet(B)		sul2		Faecal	2018
AUSMDU00014569	SAMN18618994	Enteritidis ST11																									gyrA:D87Y			Faecal	2018
AUSMDU00015938	SAMN18618995	Typhimurium ST19																												Faecal	2018
AUSMDU00014638	SAMN18618996	Enteritidis ST11																									gyrA:D87N			Faecal	2018
AUSMDU00015939	SAMN18618997	Typhimurium ST34	Ampicillin, Kanamycin, Spectinomycin, Chloramphenicol, Tetracycline, Ciprofloxacin, Sulfathiazole, Trimethoprim	Resistant					Resistant	Resistant		Resistant	Resistant	Resistant	Resistant	Resistant	blaOXA-1, blaTEM-1					aph(3')-Ia	aadA1	aadA1	catB3, cmlA1, floR	tet(B)	aac(6')-Ib-cr, gyrA:D87N, oqxA, oqxB	sul1, sul2, sul3	dfrA12	Faecal	2018
AUSMDU00014650	SAMN18618998	Enteritidis ST11	Tetracycline										Resistant													tet(A)				Faecal	2018
AUSMDU00015236	SAMN18618999	Enteritidis ST11																									gyrA:D87Y			Faecal	2018
AUSMDU00015079	SAMN18619000	Brunei ST2256																												Faecal	2018
AUSMDU00016230	SAMN18619001	I 4,[5],12:i:- ST34	Ampicillin, Azithromycin, Gentamicin, Streptomycin, Chloramphenicol, Tetracycline, Sulfathiazole	Resistant			Resistant	Resistant			Resistant	Resistant	Resistant		Resistant		blaTEM-1			mph(A)	aac(3)-IId			strA-strB	floR	tet(A), tet(B)	qnrS1	sul2		Faecal	2018
AUSMDU00015940	SAMN18619002	Typhimurium ST19																												Faecal	2018
AUSMDU00014703	SAMN18619003	Enteritidis ST1925	Tetracycline										Resistant													tet(A)				Faecal	2018
AUSMDU00014704	SAMN18619004	Enteritidis ST11																												Faecal	2018
AUSMDU00015237	SAMN18619005	I 4,[5],12:i:- ST34	Ampicillin, Cefotaxime, Streptomycin, Chloramphenicol, Sulfathiazole, Trimethoprim	Resistant	Resistant						Resistant	Resistant			Resistant	Resistant	blaTEM-1	blaCMY-2						strA-strB	floR		qnrS1	sul2	dfrA14	Faecal	2018
AUSMDU00015942	SAMN18619006	I 4,[5],12:i:- ST34	Ampicillin, Streptomycin, Tetracycline, Sulfathiazole	Resistant							Resistant		Resistant		Resistant		blaTEM-1							strA-strB		tet(B)		sul2		Faecal	2018
AUSMDU00017016	SAMN18619007	Typhimurium ST19																												Faecal	2018
AUSMDU00015080	SAMN18619008	Enteritidis ST11	Tetracycline										Resistant													tet(A)				Faecal	2018
AUSMDU00015943	SAMN18619009	Typhimurium ST19																												Faecal	2018
AUSMDU00015081	SAMN18619010	Enteritidis ST11																									gyrA:D87N			Faecal	2018
AUSMDU00015944	SAMN18619011	I 4,[5],12:i:- ST34	Tetracycline										Resistant													tet(B)				Faecal	2018
AUSMDU00015946	SAMN18619012	I 4,[5],12:i:- ST34	Ampicillin, Streptomycin, Tetracycline, Sulfathiazole	Resistant							Resistant		Resistant		Resistant		blaTEM-1							strA-strB		tet(B)		sul2		Faecal	2018
AUSMDU00015084	SAMN18619013	Enteritidis ST11	Ampicillin, Kanamycin, Tetracycline	Resistant					Resistant				Resistant				blaTEM-135									tet(A)	gyrA:D87N			Faecal	2018
AUSMDU00015947	SAMN18619014	I 4,[5],12:i:- ST34	Ampicillin, Streptomycin, Tetracycline, Sulfathiazole	Resistant							Resistant		Resistant		Resistant		blaTEM-1							strA-strB		tet(B)		sul2		Other	2018
AUSMDU00015952	SAMN18619015	I 4,[5],12:i:- ST34	Ampicillin, Kanamycin, Spectinomycin, Streptomycin, Chloramphenicol, Tetracycline, Sulfathiazole, Trimethoprim	Resistant					Resistant	Resistant	Resistant	Resistant	Resistant		Resistant	Resistant	blaTEM-1					aph(3')-IIa	aadA1*	aadA1*	cmlA1	tet(A)		sul2, sul3	dfrA12	Faecal	2018
AUSMDU00015724	SAMN18619016	Enteritidis ST11	Azithromycin				Resistant																				gyrA:D87N			Faecal	2018
AUSMDU00015953	SAMN18619017	I 4,[5],12:i:- ST34	Ampicillin, Kanamycin, Streptomycin, Tetracycline, Sulfathiazole, Trimethoprim	Resistant					Resistant		Resistant		Resistant		Resistant	Resistant	blaTEM-1					aph(3')-Ia		strA-strB		tet(B)		sul2	dfrA5	Faecal	2018
AUSMDU00015954	SAMN18619018	I 4,[5],12:i:- ST34	Ampicillin, Streptomycin, Tetracycline, Sulfathiazole	Resistant							Resistant		Resistant		Resistant		blaTEM-1							strA-strB		tet(B)		sul2		Faecal	2018
AUSMDU00015725	SAMN18619019	Enteritidis ST11																									gyrA:D87N			Faecal	2018
AUSMDU00015244	SAMN18619020	Enteritidis ST1925	Tetracycline										Resistant													tet(A)				Faecal	2018
AUSMDU00015245	SAMN18619021	Agona ST13	Ampicillin, Cefotaxime, Streptomycin, Chloramphenicol, Sulfathiazole	Resistant	Resistant						Resistant	Resistant			Resistant		blaTEM-1	blaCMY-2						strA-strB	floR		qnrS1, parC:T57S	sul2, sul3	dfrA14	Faecal	2018
AUSMDU00015730	SAMN18619022	Apeyeme ST1546																									parC:T57S			Faecal	2018
AUSMDU00017017	SAMN18619023	Typhimurium ST19																												Faecal	2018
AUSMDU00015956	SAMN18619024	Typhimurium ST19																												Faecal	2018
AUSMDU00015957	SAMN18619025	I 4,[5],12:i:- ST34	Ampicillin, Streptomycin, Tetracycline, Sulfathiazole	Resistant							Resistant		Resistant		Resistant		blaTEM-1							strA-strB		tet(B)		sul2		Faecal	2018
AUSMDU00015431	SAMN18619026	Enteritidis ST11	Tetracycline										Resistant													tet(A)				Faecal	2018
AUSMDU00015958	SAMN18619027	I 4,[5],12:i:- ST34	Ampicillin, Streptomycin, Tetracycline, Sulfathiazole	Resistant							Resistant		Resistant		Resistant		blaTEM-1							strA-strB		tet(B)		sul2		Faecal	2018
AUSMDU00016819	SAMN18619028	Typhimurium ST19	Ampicillin, Cefotaxime, Tetracycline, Trimethoprim	Resistant	Resistant								Resistant			Resistant	blaTEM-1	blaCMY-2								tet(A)			dfrA5	Faecal	2018
AUSMDU00016310	SAMN18619029	Typhimurium ST19																												Faecal	2018
AUSMDU00016231	SAMN18619030	Javiana ST1547																									parC:T57S			Faecal	2018
AUSMDU00015433	SAMN18619031	Enteritidis ST11																									gyrA:D87Y			Faecal	2018
AUSMDU00016232	SAMN18619032	Typhimurium ST19																												Faecal	2018
AUSMDU00016233	SAMN18619033	Typhimurium ST19																												Faecal	2018
AUSMDU00016234	SAMN18619034	Typhimurium ST19																												Faecal	2018
AUSMDU00015435	SAMN18619035	Enteritidis ST11																												Faecal	2018
AUSMDU00017018	SAMN18619036	Typhimurium ST19																												Faecal	2018
AUSMDU00015732	SAMN18619037	Madras ST20																									parC:T57S			Faecal	2018
AUSMDU00016235	SAMN18619038	Typhimurium ST19																												Faecal	2018
AUSMDU00017020	SAMN18619039	Typhimurium ST19																												Faecal	2018
AUSMDU00015733	SAMN18619040	Chester ST2063																									parC:T57S			Faecal	2018
AUSMDU00016237	SAMN18619041	Typhimurium ST19																												Faecal	2018
AUSMDU00016239	SAMN18619042	I 4,[5],12:i:- ST34	Ampicillin, Streptomycin, Tetracycline, Sulfathiazole	Resistant							Resistant		Resistant		Resistant		blaTEM-1							strA-strB		tet(B)		sul2		Faecal	2018
AUSMDU00016240	SAMN18619043	I 4,[5],12:i:- ST34	Ampicillin, Streptomycin, Tetracycline, Sulfathiazole	Resistant							Resistant		Resistant		Resistant		blaTEM-1							strA-strB		tet(B)		sul2		Faecal	2018
AUSMDU00017021	SAMN18619044	Typhimurium ST19																												Faecal	2018
AUSMDU00015530	SAMN18619045	Enteritidis ST11																									gyrA:D87N			Faecal	2018
AUSMDU00016241	SAMN18619046	Enteritidis ST11																												Blood	2018
AUSMDU00015532	SAMN18619047	Enteritidis ST11																												Faecal	2018
AUSMDU00015533	SAMN18619048	Enteritidis ST11	Ampicillin	Resistant													blaTEM-135										gyrA:D87Y			Faecal	2018
AUSMDU00016242	SAMN18619049	Apeyeme ST1546																									parC:T57S			Faecal	2018
AUSMDU00015740	SAMN18619050	Enteritidis ST11																									gyrB[466:E-D]			Faecal	2018
AUSMDU00015741	SAMN18619051	Enteritidis ST11																									gyrA:D87N			Faecal	2018
AUSMDU00015743	SAMN18619052	Enteritidis ST11																									gyrA:D87N			Faecal	2018
AUSMDU00016243	SAMN18619053	Enteritidis ST11																									gyrA:D87N			Faecal	2018
AUSMDU00016316	SAMN18619054	Infantis ST32	Ampicillin, Cefotaxime, Spectinomycin, Tetracycline, Sulfathiazole	Resistant	Resistant					Resistant			Resistant		Resistant			blaCTX-M-65					aadA1	aadA1		tet(A)	gyrA:D87Y, parC:T57S	sul1		Faecal	2018
AUSMDU00017022	SAMN18619055	Typhimurium ST19																												Faecal	2018
AUSMDU00015745	SAMN18619056	Enteritidis ST11																									gyrA:D87N			Faecal	2018
AUSMDU00015746	SAMN18619057	Enteritidis ST11																									gyrA:D87Y			Faecal	2018
AUSMDU00016244	SAMN18619058	Enteritidis ST11																									gyrA:D87N			Faecal	2018
AUSMDU00016484	SAMN18619059	Typhimurium ST19																												Faecal	2018
AUSMDU00016246	SAMN18619060	I 4,[5],12:i:- ST34	Ampicillin, Cefotaxime, Streptomycin, Tetracycline, Sulfathiazole, Trimethoprim	Resistant	Resistant						Resistant		Resistant		Resistant	Resistant	blaTEM-1	blaCMY-2						strA-strB		tet(A), tet(B)		sul2	dfrA5	Faecal	2018
AUSMDU00016247	SAMN18619061	Infantis ST32	Ampicillin, Cefotaxime, Spectinomycin, Chloramphenicol, Tetracycline, Sulfathiazole	Resistant	Resistant					Resistant		Resistant	Resistant		Resistant			blaCTX-M-65					aadA1	aadA1	floR	tet(A)	gyrA:D87Y, parC:T57S	sul1		Faecal	2018
AUSMDU00016485	SAMN18619062	Typhimurium ST19																												Faecal	2018
AUSMDU00016486	SAMN18619063	Typhimurium ST19																												Blood	2018
AUSMDU00016487	SAMN18619064	Typhimurium ST19																												Faecal	2018
AUSMDU00016488	SAMN18619065	Typhimurium ST19																												Faecal	2018
AUSMDU00016489	SAMN18619066	Typhimurium ST19																												Faecal	2018
AUSMDU00016490	SAMN18619067	Typhimurium ST19																												Faecal	2018
AUSMDU00016248	SAMN18619068	Enteritidis ST11																												Faecal	2018
AUSMDU00016491	SAMN18619069	Typhimurium ST19																												Faecal	2018
AUSMDU00016492	SAMN18619070	Typhimurium ST19																												Faecal	2018
AUSMDU00016251	SAMN18619071	Enteritidis ST11																									gyrA:D87G			Faecal	2018
AUSMDU00016252	SAMN18619072	Enteritidis ST11																									gyrA:D87N			Faecal	2018
AUSMDU00016493	SAMN18619073	Typhimurium ST19																												Faecal	2018
AUSMDU00016494	SAMN18619074	Typhimurium ST19																												Faecal	2018
AUSMDU00016495	SAMN18619075	Typhimurium ST19																												Faecal	2018
AUSMDU00016317	SAMN18619076	Waycross ST1419																									parC:T57S			Faecal	2018
AUSMDU00016254	SAMN18619077	Enteritidis ST11																									gyrA:D87N			Faecal	2018
AUSMDU00016496	SAMN18619078	I 4,[5],12:i:- ST34	Ampicillin, Cefotaxime, Azithromycin, Gentamicin, Spectinomycin, Streptomycin, Sulfathiazole	Resistant	Resistant		Resistant	Resistant		Resistant	Resistant				Resistant		blaTEM-1	blaCMY-2		erm(B), mph(A)	aac(3)-IId		aadA22*	aadA22*, strA-strB				sul2		Faecal	2018
AUSMDU00016868	SAMN18619079	Brunei ST2410																												Faecal	2018
AUSMDU00016497	SAMN18619080	Stanley ST29	Ampicillin, Cefotaxime, Spectinomycin, Chloramphenicol, Sulfathiazole, Trimethoprim	Resistant	Resistant					Resistant		Resistant			Resistant	Resistant		blaCTX-M-1					aadA5	aadA5	floR		parC:T57S	sul2	dfrA17	Faecal	2018
AUSMDU00016325	SAMN18619081	Typhimurium ST19																												Faecal	2018
AUSMDU00016326	SAMN18619082	Typhimurium ST19																												Faecal	2018
AUSMDU00016327	SAMN18619083	Typhimurium ST19																												Faecal	2018
AUSMDU00016328	SAMN18619084	I 4,[5],12:i:- ST34	Ampicillin, Cefotaxime, Azithromycin, Gentamicin, Spectinomycin, Streptomycin, Sulfathiazole	Resistant	Resistant		Resistant	Resistant		Resistant	Resistant				Resistant		blaTEM-1	blaCMY-2		erm(B), mph(A)	aac(3)-IId		aadA22*	aadA22*, strA-strB				sul2		Faecal	2018
AUSMDU00016329	SAMN18619085	Typhimurium ST19																												Faecal	2018
AUSMDU00016330	SAMN18619086	Typhimurium ST19																												Faecal	2018
AUSMDU00016689	SAMN18619087	Pomona ST-																									parC:T57S			Other	2018
AUSMDU00016690	SAMN18619088	Coeln ST1995																												Faecal	2018
AUSMDU00016331	SAMN18619089	Stanley ST29	Ampicillin, Cefotaxime, Spectinomycin, Chloramphenicol, Sulfathiazole, Trimethoprim	Resistant	Resistant					Resistant		Resistant			Resistant	Resistant		blaCTX-M-1					aadA5	aadA5	floR		parC:T57S	sul2	dfrA17	Blood	2018
AUSMDU00016332	SAMN18619090	Enteritidis ST11																												Faecal	2018
AUSMDU00016333	SAMN18619091	Enteritidis ST11																									gyrA:D87Y			Faecal	2018
AUSMDU00016849	SAMN18619092	Typhimurium ST19																												Faecal	2018
AUSMDU00016850	SAMN18619093	Typhimurium ST19																												Faecal	2018
AUSMDU00016335	SAMN18619094	Enteritidis ST11																												Faecal	2018
AUSMDU00016336	SAMN18619095	Enteritidis ST11	Ampicillin	Resistant													blaTEM-135										gyrA:D87Y			Faecal	2018
AUSMDU00033752	SAMN18619096	Uganda ST684	Ampicillin, Cefotaxime, Gentamicin, Spectinomycin, Streptomycin, Chloramphenicol, Tetracycline	Resistant	Resistant			Resistant		Resistant	Resistant	Resistant	Resistant				blaTEM-215	blaCTX-M-55			aac(3)-IIe		aadA22*	aadA22*	catA2, floR	tet(A)	parC:T57S			Faecal	2018
AUSMDU00033753	SAMN18619097	Enteritidis ST11																									gyrA:D87N			Faecal	2018
AUSMDU00033754	SAMN18619098	Stanley ST29	Ampicillin, Cefotaxime, Spectinomycin, Chloramphenicol, Sulfathiazole, Trimethoprim	Resistant	Resistant					Resistant		Resistant			Resistant	Resistant		blaCTX-M-1					aadA5	aadA5	floR		parC:T57S	sul2	dfrA17	Faecal	2018
AUSMDU00016875	SAMN18619099	Enteritidis ST11	Ampicillin	Resistant													blaTEM-135										gyrA:D87Y			Faecal	2018
AUSMDU00016876	SAMN18619100	Enteritidis ST11																									gyrA:D87G			Faecal	2018
AUSMDU00016877	SAMN18619101	Stanley ST29	Ampicillin, Cefotaxime, Spectinomycin, Chloramphenicol, Sulfathiazole, Trimethoprim	Resistant	Resistant					Resistant		Resistant			Resistant	Resistant		blaCTX-M-1					aadA5	aadA5	floR		parC:T57S	sul2	dfrA17	Faecal	2018
AUSMDU00016903	SAMN18619102	Enteritidis ST11	Ampicillin, Tetracycline, Sulfathiazole	Resistant									Resistant		Resistant		blaTEM-1									tet(A)	gyrA:D87Y	sul2		Faecal	2018
AUSMDU00016927	SAMN18619103	Enteritidis ST11	Ampicillin	Resistant													blaTEM-135										gyrA:D87Y			Faecal	2018
AUSMDU00016928	SAMN18619104	I 4,[5],12:b:- ST42																									parC:T57S			Blood	2018
AUSMDU00016931	SAMN18619105	Enteritidis ST11																									gyrA:D87Y			Faecal	2018
AUSMDU00016932	SAMN18619106	Enteritidis ST1925	Tetracycline										Resistant													tet(A)				Faecal	2018
AUSMDU00017220	SAMN18619107	Agona ST13	Ampicillin, Cefotaxime, Chloramphenicol, Sulfathiazole	Resistant	Resistant							Resistant			Resistant		blaTEM-1	blaCMY-2							floR		qnrS1, parC:T57S	sul2, sul3	dfrA14	Faecal	2018
AUSMDU00017929	SAMN18619108	Colorado ST-																									parC:T57S			Faecal	2018
AUSMDU00017224	SAMN18619109	Enteritidis ST11																									gyrA:D87N			Faecal	2018
AUSMDU00017255	SAMN18619110	Enteritidis ST11	Ampicillin	Resistant													blaTEM-135										gyrA:D87Y			Faecal	2018
AUSMDU00018216	SAMN18619111	Galiema ST601																									parC:T57S			Faecal	2018
AUSMDU00017367	SAMN18619112	Infantis ST32	Ampicillin, Cefotaxime, Kanamycin, Spectinomycin, Chloramphenicol, Tetracycline, Sulfathiazole, Trimethoprim	Resistant	Resistant				Resistant	Resistant		Resistant	Resistant		Resistant	Resistant		blaCTX-M-65				aph(3')-Ia	aadA1	aadA1	floR	tet(A)	gyrA:D87Y, parC:T57S	sul1	dfrA14	Faecal	2018
AUSMDU00017780	SAMN18619113	IIIb 48:z52:z ST-	Streptomycin								Resistant																parC:T57S			Faecal	2018
AUSMDU00018096	SAMN18619114	Typhimurium ST36																									qnrB19			Faecal	2018
AUSMDU00017544	SAMN18619115	Enteritidis ST11																									gyrA:D87N			Other	2018
AUSMDU00018585	SAMN18619116	Typhimurium ST19																												Faecal	2018
AUSMDU00017447	SAMN18619117	Typhimurium ST19																												Faecal	2018
AUSMDU00017449	SAMN18619118	Infantis ST32																									parC:T57S			Faecal	2018
AUSMDU00017450	SAMN18619119	Typhimurium ST19																												Faecal	2018
AUSMDU00017451	SAMN18619120	Typhimurium ST19																												Faecal	2018
AUSMDU00017452	SAMN18619121	Bovismorbificans ST377																												Faecal	2018
AUSMDU00017453	SAMN18619122	I 4,[5],12:i:- ST34	Ampicillin, Streptomycin, Sulfathiazole	Resistant							Resistant				Resistant		blaTEM-1							strA-strB				sul2		Faecal	2018
AUSMDU00017454	SAMN18619123	Typhimurium ST19																												Faecal	2018
AUSMDU00017455	SAMN18619124	Bareilly ST203	Ampicillin, Kanamycin	Resistant					Resistant								blaTEM-176					aph(3')-Ia					qnrS13, parC:T57S			Faecal	2018
AUSMDU00017461	SAMN18619125	Virchow ST16																												Faecal	2018
AUSMDU00017462	SAMN18619126	I 4,[5],12:i:- ST34	Ampicillin, Chloramphenicol, Tetracycline, Sulfathiazole	Resistant								Resistant	Resistant		Resistant		blaOXA-1, blaTEM-1							strA-strB	catB3, floR	tet(B)	aac(6')-Ib-cr, gyrA:D87N	sul1		Faecal	2018
AUSMDU00017463	SAMN18619127	Stanley ST29																									parC:T57S			Faecal	2018
AUSMDU00017465	SAMN18619128	Brunei ST2256																												Faecal	2018
AUSMDU00017466	SAMN18619129	Typhimurium ST19																												Faecal	2018
AUSMDU00017470	SAMN18619130	Bareilly ST909																									parC:T57S			Faecal	2018
AUSMDU00017471	SAMN18619131	Weltevreden ST365																									parC:T57S			Faecal	2018
AUSMDU00017472	SAMN18619132	Typhimurium ST36																									qnrS1			Faecal	2018
AUSMDU00017473	SAMN18619133	Schwarzengrund ST-																									parC:T57S			Faecal	2018
AUSMDU00017474	SAMN18619134	Panama ST-																									parC:T57S			Faecal	2018
AUSMDU00017475	SAMN18619135	Enteritidis ST11	Ampicillin, Cefotaxime	Resistant	Resistant													blaCMY-2									gyrA:D87N			Faecal	2018
AUSMDU00017476	SAMN18619136	Schwarzengrund ST-																									parC:T57S			Faecal	2018
AUSMDU00017482	SAMN18619137	Stanley ST29	Ampicillin, Tetracycline	Resistant									Resistant				blaTEM-1									tet(A), tet(M)	parC:T57S			Faecal	2018
AUSMDU00017483	SAMN18619138	Orientalis ST558																									parC:T57S			Faecal	2018
AUSMDU00017487	SAMN18619139	Agona ST13	Kanamycin, Tetracycline						Resistant				Resistant									aph(3')-Ia				tet(A)	qnrS1, parC:T57S			Faecal	2018
AUSMDU00017488	SAMN18619140	Typhimurium ST19																												Faecal	2018
AUSMDU00017492	SAMN18619141	Havana ST578																									parC:T57S			Faecal	2018
AUSMDU00017493	SAMN18619142	IIIb 50:r:z35 ST-	Ampicillin	Resistant													blaTEM-1										parC:T57S			Faecal	2018
AUSMDU00017560	SAMN18619143	Infantis ST32																									parC:T57S			Faecal	2018
AUSMDU00017561	SAMN18619144	Typhimurium ST19	Ampicillin	Resistant													blaTEM-1													Faecal	2018
AUSMDU00017564	SAMN18619145	Agona ST13																									parC:T57S			Faecal	2018
AUSMDU00017565	SAMN18619146	Enteritidis ST11	Ampicillin, Streptomycin, Sulfathiazole	Resistant							Resistant				Resistant		blaTEM-1							strA-strB			gyrA:D87Y	sul2		Faecal	2018
AUSMDU00017566	SAMN18619147	Typhimurium ST19																												Faecal	2018
AUSMDU00017570	SAMN18619148	Typhimurium ST19																												Faecal	2018
AUSMDU00017571	SAMN18619149	Enteritidis ST11	Ampicillin	Resistant													blaTEM-135										gyrA:D87Y			Faecal	2018
AUSMDU00017653	SAMN18619150	I 4,[5],12:i:- ST34	Ampicillin, Streptomycin, Tetracycline, Sulfathiazole	Resistant							Resistant		Resistant		Resistant		blaTEM-1							strA-strB		tet(B)		sul2		Faecal	2018
AUSMDU00017654	SAMN18619151	Saintpaul ST50																												Other	2018
AUSMDU00017655	SAMN18619152	Potsdam ST-																												Faecal	2018
AUSMDU00017656	SAMN18619153	Enteritidis ST11	Ampicillin	Resistant													blaTEM-135										gyrA:D87Y			Faecal	2018
AUSMDU00017657	SAMN18619154	Typhimurium ST19																												Faecal	2018
AUSMDU00017658	SAMN18619155	Typhimurium ST19																												Faecal	2018
AUSMDU00017659	SAMN18619156	Typhimurium ST19																												Faecal	2018
AUSMDU00017669	SAMN18619157	Typhimurium ST19	Ampicillin, Spectinomycin, Chloramphenicol, Tetracycline, Sulfathiazole, Trimethoprim	Resistant						Resistant		Resistant	Resistant		Resistant	Resistant	blaTEM-1						aadA1, aadA2	aadA1, aadA2	cmlA1, floR	tet(A), tet(M)	qnrS1	sul2, sul3	dfrA12	Faecal	2018
AUSMDU00017673	SAMN18619158	Bareilly ST909																									parC:T57S			Faecal	2018
AUSMDU00017680	SAMN18619159	Enteritidis ST11																									gyrA:D87N			Faecal	2018
AUSMDU00017683	SAMN18619160	Typhimurium ST36																												Faecal	2018
AUSMDU00017684	SAMN18619161	Typhimurium ST19																												Faecal	2018
AUSMDU00017686	SAMN18619162	Chester ST343																									parC:T57S			Faecal	2018
AUSMDU00017688	SAMN18619163	Infantis ST32																									parC:T57S			Faecal	2018
AUSMDU00017689	SAMN18619164	Typhimurium ST19																												Faecal	2018
AUSMDU00017690	SAMN18619165	Typhimurium ST19																												Faecal	2018
AUSMDU00017693	SAMN18619166	Havana ST578																									parC:T57S			Faecal	2018
AUSMDU00017694	SAMN18619167	Enteritidis ST11	Ampicillin	Resistant													blaTEM-135										gyrA:D87Y			Faecal	2018
AUSMDU00017695	SAMN18619168	Bareilly ST909																									parC:T57S			Faecal	2018
AUSMDU00017696	SAMN18619169	Typhimurium ST2089																												Faecal	2018
AUSMDU00017697	SAMN18619170	Enteritidis ST11	Ampicillin	Resistant													blaTEM-135										gyrA:D87Y			Faecal	2018
AUSMDU00017698	SAMN18619171	Pretoria|Abaetetuba ST2206																									parC:T57S			Faecal	2018
AUSMDU00017701	SAMN18619172	Weltevreden ST365																									parC:T57S			Faecal	2018
AUSMDU00017702	SAMN18619173	Rissen ST469	Ampicillin, Spectinomycin, Tetracycline, Sulfathiazole, Trimethoprim	Resistant						Resistant			Resistant		Resistant	Resistant	blaTEM-1						aadA1, aadA2	aadA1, aadA2		tet(A)	parC:T57S	sul3	dfrA12	Faecal	2018
AUSMDU00017703	SAMN18619174	Typhimurium ST19																												Faecal	2018
AUSMDU00017706	SAMN18619175	Poona ST1069																									parC:T57S			Faecal	2018
AUSMDU00017757	SAMN18619176	Javiana ST437																									parC:T57S			Faecal	2018
AUSMDU00017758	SAMN18619177	Chester ST343																									parC:T57S			Faecal	2018
AUSMDU00017759	SAMN18619178	Hvittingfoss ST446																												Faecal	2018
AUSMDU00017767	SAMN18619179	Stanley ST29	Ampicillin, Spectinomycin, Chloramphenicol, Tetracycline, Sulfathiazole, Trimethoprim	Resistant						Resistant		Resistant	Resistant		Resistant	Resistant	blaTEM-1						aadA1, aadA2	aadA1, aadA2	floR	tet(A), tet(M)	qnrS1, parC:T57S	sul1, sul3	dfrA12	Faecal	2018
AUSMDU00017768	SAMN18619180	Typhimurium ST19																												Faecal	2018
AUSMDU00017769	SAMN18619181	I 4,[5],12:i:- ST34	Ampicillin, Streptomycin, Tetracycline, Sulfathiazole	Resistant							Resistant		Resistant		Resistant		blaTEM-1							strA-strB		tet(B)		sul2		Faecal	2018
AUSMDU00017800	SAMN18619182	Typhimurium ST19																												Faecal	2018
AUSMDU00017801	SAMN18619183	I 4,[5],12:i:- ST34	Ampicillin, Kanamycin, Spectinomycin, Streptomycin, Chloramphenicol, Tetracycline, Sulfathiazole, Trimethoprim	Resistant					Resistant	Resistant	Resistant	Resistant	Resistant		Resistant	Resistant	blaTEM-1					aph(3')-Ia	aadA1*	aadA1*, strA-strB	cmlA1	tet(A)	gyrA:D87N	sul1, sul3	dfrA12	Faecal	2018
AUSMDU00017802	SAMN18619184	Bovismorbificans ST377																												Faecal	2018
AUSMDU00017803	SAMN18619185	Typhimurium ST19																												Faecal	2018
AUSMDU00017807	SAMN18619186	I 4,[5],12:b:- ST42																									parC:T57S			Faecal	2018
AUSMDU00017812	SAMN18619187	Stanley ST29	Ampicillin	Resistant													blaTEM-1									tet(M)	parC:T57S			Faecal	2018
AUSMDU00017813	SAMN18619188	Weltevreden ST365																									parC:T57S			Faecal	2018
AUSMDU00017815	SAMN18619189	Saintpaul ST50																												Faecal	2018
AUSMDU00017816	SAMN18619190	Bareilly ST909																									parC:T57S			Faecal	2018
AUSMDU00017832	SAMN18619191	I 4,[5],12:i:- ST34	Ampicillin, Streptomycin, Tetracycline, Sulfathiazole	Resistant							Resistant		Resistant		Resistant		blaTEM-1							strA-strB		tet(B)		sul2		Faecal	2018
AUSMDU00017833	SAMN18619192	Saintpaul ST50																												Faecal	2018
AUSMDU00017834	SAMN18619193	Typhimurium ST19																												Faecal	2018
AUSMDU00017835	SAMN18619194	Typhimurium ST19																												Faecal	2018
AUSMDU00017880	SAMN18619195	Newport ST45																									parC:T57S			Faecal	2018
AUSMDU00017881	SAMN18619196	Newport ST31																									parC:T57S			Faecal	2018
AUSMDU00017882	SAMN18619197	Muenchen ST82																									parC:T57S			Faecal	2018
AUSMDU00017885	SAMN18619198	Weltevreden ST365																									parC:T57S			Faecal	2018
AUSMDU00017886	SAMN18619199	Hessarek ST255																												Faecal	2018
AUSMDU00017888	SAMN18619200	Typhimurium ST19																												Faecal	2018
AUSMDU00017889	SAMN18619201	Typhimurium ST19																												Faecal	2018
AUSMDU00017890	SAMN18619202	Typhimurium ST19																												Faecal	2018
AUSMDU00017891	SAMN18619203	Saintpaul ST50																												Faecal	2018
AUSMDU00017892	SAMN18619204	Typhimurium ST19																												Faecal	2018
AUSMDU00017893	SAMN18619205	Infantis ST32																									parC:T57S			Faecal	2018
AUSMDU00017895	SAMN18619206	Typhimurium ST19																												Faecal	2018
AUSMDU00017896	SAMN18619207	Typhimurium ST19																												Faecal	2018
AUSMDU00017897	SAMN18619208	Newport ST31																									parC:T57S			Faecal	2018
AUSMDU00017898	SAMN18619209	Infantis ST32																									parC:T57S			Faecal	2018
AUSMDU00017899	SAMN18619210	Weltevreden ST365																									parC:T57S			Faecal	2018
AUSMDU00017900	SAMN18619211	Virchow ST16																												Faecal	2018
AUSMDU00017902	SAMN18619212	Enteritidis ST11																									gyrA:D87N			Other	2018
AUSMDU00017903	SAMN18619213	Typhimurium ST19																												Faecal	2018
AUSMDU00017904	SAMN18619214	Typhimurium ST19																												Faecal	2018
AUSMDU00017905	SAMN18619215	Typhimurium ST19																												Faecal	2018
AUSMDU00017907	SAMN18619216	Birkenhead ST424																									parC:T57S			Faecal	2018
AUSMDU00017909	SAMN18619217	Enteritidis ST11																												Blood	2018
AUSMDU00017912	SAMN18619218	Infantis ST32																									parC:T57S			Faecal	2018
AUSMDU00017913	SAMN18619219	Typhimurium ST19																												Faecal	2018
AUSMDU00017915	SAMN18619220	Stanley ST29																									parC:T57S			Faecal	2018
AUSMDU00017916	SAMN18619221	Stanley ST29																									parC:T57S			Faecal	2018
AUSMDU00018105	SAMN18619222	Poona ST1069																									parC:T57S			Blood	2018
AUSMDU00018043	SAMN18619223	Typhimurium ST19																												Faecal	2018
AUSMDU00018077	SAMN18619224	Typhimurium ST19																												Other	2018
AUSMDU00018084	SAMN18619225	Agona ST13																									parC:T57S			Faecal	2018
AUSMDU00018085	SAMN18619226	Typhimurium ST19																												Faecal	2018
AUSMDU00018121	SAMN18619227	Stanley ST29	Ampicillin, Tetracycline	Resistant									Resistant				blaTEM-1									tet(A), tet(M)	parC:T57S			Faecal	2018
AUSMDU00018036	SAMN18619228	I 4,[5],12:i:- ST34	Ampicillin, Streptomycin, Tetracycline, Sulfathiazole	Resistant							Resistant		Resistant		Resistant		blaTEM-1							strA-strB		tet(B)		sul2		Faecal	2018
AUSMDU00018097	SAMN18619229	Typhimurium ST5060	Streptomycin, Tetracycline, Sulfathiazole								Resistant		Resistant		Resistant									strA-strB		tet(A)		sul2		Faecal	2018
AUSMDU00017954	SAMN18619230	Stanley ST29																									parC:T57S			Faecal	2018
AUSMDU00017955	SAMN18619231	Typhimurium ST19																												Faecal	2018
AUSMDU00017956	SAMN18619232	Stanley ST29																									parC:T57S			Faecal	2018
AUSMDU00017957	SAMN18619233	Corvallis ST1541	Streptomycin, Chloramphenicol, Tetracycline, Sulfathiazole								Resistant	Resistant	Resistant		Resistant									strA-strB	floR	tet(A)	parC:T57S	sul2		Faecal	2018
AUSMDU00017958	SAMN18619234	Typhimurium ST19																												Faecal	2018
AUSMDU00017974	SAMN18619712	Typhimurium ST2089																												Faecal	2018
AUSMDU00017975	SAMN18619713	Cerro ST367																									parC:T57S			Faecal	2018
AUSMDU00018122	SAMN18619714	Saintpaul ST50																												Faecal	2018
AUSMDU00018126	SAMN18619715	Poona ST1069																									parC:T57S			Faecal	2018
AUSMDU00018091	SAMN18619716	Typhimurium ST19																												Faecal	2018
AUSMDU00018136	SAMN18619717	Kirkee ST2446																									parC:T57S			Faecal	2018
AUSMDU00018145	SAMN18619718	Enteritidis ST11																									gyrA:D87Y			Faecal	2018
AUSMDU00018065	SAMN18619719	Typhimurium ST19																												Faecal	2018
AUSMDU00018100	SAMN18619720	Stanley ST29																									parC:T57S			Faecal	2018
AUSMDU00018146	SAMN18619721	Enteritidis ST11																									gyrA:D87Y			Faecal	2018
AUSMDU00018150	SAMN18619722	Enteritidis ST11																									gyrA:D87N			Faecal	2018
AUSMDU00018061	SAMN18619723	Typhimurium ST19																												Faecal	2018
AUSMDU00018052	SAMN18619724	Infantis ST32																									parC:T57S			Faecal	2018
AUSMDU00018115	SAMN18619725	Ball ST2782																									parC:T57S			Blood	2018
AUSMDU00018044	SAMN18619726	Typhimurium ST19																												Faecal	2018
AUSMDU00018076	SAMN18619727	Typhimurium ST19																												Faecal	2018
AUSMDU00018051	SAMN18619728	Rissen ST469	Ampicillin, Streptomycin, Tetracycline	Resistant							Resistant		Resistant				blaTEM-1							strA-strB		tet(A)	parC:T57S			Faecal	2018
AUSMDU00018042	SAMN18619729	I 4,[5],12:i:- ST34	Ampicillin, Spectinomycin, Streptomycin, Chloramphenicol, Tetracycline, Sulfathiazole	Resistant						Resistant	Resistant	Resistant	Resistant		Resistant		blaTEM-1			mef(B)			aadA1*, aadA2*	aadA1*, aadA2*, strA-strB	cmlA1, floR	tet(B)		sul2, sul3	dfrA12	Faecal	2018
AUSMDU00018128	SAMN18619730	Kirkee ST2446																									parC:T57S			Faecal	2018
AUSMDU00018024	SAMN18619731	IIIb 61:l,v:z35 ST1877	Azithromycin				Resistant																				parC:T57S			Faecal	2018
AUSMDU00018075	SAMN18619732	Typhimurium ST19																												Blood	2018
AUSMDU00018060	SAMN18619733	I 4,[5],12:i:- ST34	Ampicillin, Streptomycin, Tetracycline, Sulfathiazole	Resistant							Resistant		Resistant		Resistant		blaTEM-1							strA-strB		tet(B)		sul2		Faecal	2018
AUSMDU00018063	SAMN18619734	Typhimurium ST19																												Faecal	2018
AUSMDU00018073	SAMN18619735	Typhimurium ST19																												Faecal	2018
AUSMDU00018119	SAMN18619736	Panama ST48																									parC:T57S			Faecal	2018
AUSMDU00018120	SAMN18619737	Virchow ST16																												Faecal	2018
AUSMDU00018078	SAMN18619738	I 4,[5],12:i:- ST34	Ampicillin, Streptomycin, Tetracycline, Sulfathiazole	Resistant							Resistant		Resistant		Resistant		blaTEM-1							strA-strB		tet(B)		sul2		Faecal	2018
AUSMDU00018153	SAMN18619739	Enteritidis ST11																									gyrA:D87Y			Faecal	2018
AUSMDU00018123	SAMN18619740	Newport ST31																									parC:T57S			Faecal	2018
AUSMDU00018081	SAMN18619741	Typhimurium ST19																												Faecal	2018
AUSMDU00018131	SAMN18619742	Stanley ST29	Ampicillin, Chloramphenicol, Tetracycline	Resistant								Resistant	Resistant				blaTEM-1								floR	tet(A), tet(M)	parC:T57S			Faecal	2018
AUSMDU00018132	SAMN18619743	Stanley ST29																									parC:T57S			Faecal	2018
AUSMDU00018104	SAMN18619744	Infantis ST32																									parC:T57S			Faecal	2018
AUSMDU00018071	SAMN18619745	Agona ST13	Ampicillin, Chloramphenicol, Sulfathiazole	Resistant								Resistant			Resistant		blaTEM-1								floR		qnrS1, parC:T57S	sul2, sul3		Faecal	2018
AUSMDU00018141	SAMN18619746	Enteritidis ST11																									gyrA:D87Y			Faecal	2018
AUSMDU00018056	SAMN18619747	I 4,[5],12:i:- ST34	Ampicillin, Streptomycin, Sulfathiazole	Resistant							Resistant				Resistant		blaTEM-1							strA-strB				sul2		Faecal	2018
AUSMDU00018129	SAMN18619748	Enteritidis ST11																												Faecal	2018
AUSMDU00018093	SAMN18619749	Mgulani ST2033																									parC:T57S			Faecal	2018
AUSMDU00018133	SAMN18619750	Stanley ST29																									parC:T57S			Faecal	2018
AUSMDU00018143	SAMN18619751	Newport ST31																									parC:T57S			Faecal	2018
AUSMDU00018079	SAMN18619752	Typhimurium ST19																												Faecal	2018
AUSMDU00018041	SAMN18619753	Coleypark ST2833																												Faecal	2018
AUSMDU00018058	SAMN18619754	Typhimurium ST19																												Faecal	2018
AUSMDU00018186	SAMN18619755	Corvallis ST1541																									qnrS1, parC:T57S			Faecal	2018
AUSMDU00018187	SAMN18619756	Typhimurium ST19																												Faecal	2018
AUSMDU00018189	SAMN18619757	Typhimurium ST19																												Faecal	2018
AUSMDU00018190	SAMN18619758	Typhimurium ST19																												Faecal	2018
AUSMDU00018191	SAMN18619759	Typhimurium ST19																												Faecal	2018
AUSMDU00018195	SAMN18619760	Stanley ST29																									parC:T57S			Faecal	2018
AUSMDU00018196	SAMN18619761	Typhimurium ST19																												Faecal	2018
AUSMDU00018200	SAMN18619762	Saintpaul ST50																												Faecal	2018
AUSMDU00018203	SAMN18619763	Typhimurium ST19																												Faecal	2018
AUSMDU00018214	SAMN18619764	Typhimurium ST19	Ampicillin, Spectinomycin, Streptomycin, Chloramphenicol, Tetracycline	Resistant						Resistant	Resistant	Resistant	Resistant				blaCARB-2						aadA2*	aadA2*	floR	tet(G)	gyrA:D87Y			Faecal	2018
AUSMDU00018244	SAMN18619765	Agona ST13																									parC:T57S			Faecal	2018
AUSMDU00018246	SAMN18619766	Enteritidis ST11	Ampicillin, Azithromycin, Kanamycin, Spectinomycin, Streptomycin, Chloramphenicol, Tetracycline, Sulfathiazole, Trimethoprim	Resistant			Resistant		Resistant	Resistant	Resistant	Resistant	Resistant		Resistant	Resistant	blaTEM-1			mph(A)		aph(3')-Ia	aadA1*, aadA2*	aadA1*, aadA2*	floR	tet(A)	gyrA:D87Y	sul1, sul2, sul3	dfrA12	Faecal	2018
AUSMDU00018247	SAMN18619767	Enteritidis ST11	Ampicillin, Streptomycin, Sulfathiazole	Resistant							Resistant				Resistant		blaTEM-1							strA-strB			gyrA:D87N	sul2		Faecal	2018
AUSMDU00018248	SAMN18619768	Stanley ST29																									parC:T57S			Faecal	2018
AUSMDU00018249	SAMN18619769	Enteritidis ST1925	Tetracycline										Resistant													tet(A)				Faecal	2018
AUSMDU00018250	SAMN18619770	Typhimurium ST19																												Faecal	2018
AUSMDU00018251	SAMN18619771	Panama ST48	Ampicillin, Spectinomycin, Chloramphenicol, Tetracycline, Sulfathiazole, Trimethoprim	Resistant						Resistant		Resistant	Resistant		Resistant	Resistant	blaTEM-1						aadA1, aadA2	aadA1, aadA2	cmlA1	tet(A), tet(M)	parC:T57S	sul3	dfrA12	Blood	2018
AUSMDU00018256	SAMN18619772	Typhimurium ST19																												Faecal	2018
AUSMDU00018269	SAMN18619773	Typhimurium ST19																												Faecal	2018
AUSMDU00018270	SAMN18619774	Anatum ST64																									parC:T57S			Faecal	2018
AUSMDU00018293	SAMN18619775	Typhimurium ST19																												Faecal	2018
AUSMDU00018294	SAMN18619776	Typhimurium ST19																												Faecal	2018
AUSMDU00018295	SAMN18619777	Typhimurium ST19																												Faecal	2018
AUSMDU00018296	SAMN18619778	Typhimurium ST19																												Faecal	2018
AUSMDU00018297	SAMN18619779	Enteritidis ST11	Tetracycline										Resistant													tet(A)				Faecal	2018
AUSMDU00018298	SAMN18619780	Mbandaka ST413																									qnrB19, parC:T57S			Faecal	2018
AUSMDU00018299	SAMN18619781	Birkenhead ST424																									parC:T57S			Faecal	2018
AUSMDU00018301	SAMN18619782	Indiana ST-	Chloramphenicol, Tetracycline									Resistant	Resistant													tet(A)	qnrS2, parC:T57S			Faecal	2018
AUSMDU00018302	SAMN18619783	Stanley ST2299																									parC:T57S			Blood	2018
AUSMDU00018303	SAMN18619784	Typhimurium ST19																									gyrA:D87Y			Faecal	2018
AUSMDU00018304	SAMN18619785	Typhimurium ST19																												Faecal	2018
AUSMDU00018305	SAMN18619786	Typhimurium ST19																												Blood	2018
AUSMDU00018308	SAMN18619787	Agona ST13	Ampicillin, Chloramphenicol, Sulfathiazole	Resistant								Resistant			Resistant		blaTEM-1								floR		qnrS1, parC:T57S	sul2, sul3		Faecal	2018
AUSMDU00018309	SAMN18619788	Typhimurium ST19																												Faecal	2018
AUSMDU00018310	SAMN18619789	Typhimurium ST2089																												Faecal	2018
AUSMDU00018311	SAMN18619790	Infantis ST32																									parC:T57S			Faecal	2018
AUSMDU00018312	SAMN18619791	Typhimurium ST19	Ampicillin	Resistant													blaTEM-1													Faecal	2018
AUSMDU00018313	SAMN18619792	I 4,[5],12:i:- ST34	Ampicillin, Streptomycin, Sulfathiazole	Resistant							Resistant				Resistant		blaTEM-1							strA-strB				sul2		Faecal	2018
AUSMDU00018314	SAMN18619793	I 4,[5],12:i:- ST34	Ampicillin, Streptomycin, Sulfathiazole	Resistant							Resistant				Resistant		blaTEM-1							strA-strB				sul2		Faecal	2018
AUSMDU00018315	SAMN18619794	Typhimurium ST19																												Faecal	2018
AUSMDU00018316	SAMN18619795	Enteritidis ST11	Ampicillin, Kanamycin, Streptomycin, Chloramphenicol, Tetracycline, Sulfathiazole	Resistant					Resistant		Resistant	Resistant	Resistant		Resistant		blaTEM-150					aph(3')-IIa		strA-strB	floR	tet(A)	gyrA:D87Y	sul2		Faecal	2018
AUSMDU00018318	SAMN18619796	Javiana ST1547																									parC:T57S			Faecal	2018
AUSMDU00018319	SAMN18619797	Typhimurium ST19																												Faecal	2018
AUSMDU00018322	SAMN18619798	Stanley ST29																									parC:T57S			Faecal	2018
AUSMDU00018323	SAMN18619799	Typhimurium ST19																												Faecal	2018
AUSMDU00018324	SAMN18619800	Typhimurium ST19																												Faecal	2018
AUSMDU00018327	SAMN18619801	IIIb 61:z52:z53 ST1848																									parC:T57S			Faecal	2018
AUSMDU00018328	SAMN18619802	Javiana ST24																									parC:T57S			Faecal	2018
AUSMDU00018329	SAMN18619803	Typhimurium ST19																												Faecal	2018
AUSMDU00018330	SAMN18619804	Typhimurium ST19																												Faecal	2018
AUSMDU00018355	SAMN18619805	Typhimurium ST19																												Faecal	2018
AUSMDU00018356	SAMN18619806	London ST155																									gyrA:D87Y, parC:T57S			Faecal	2018
AUSMDU00018357	SAMN18619807	Typhimurium ST19	Ampicillin, Spectinomycin, Streptomycin, Chloramphenicol, Tetracycline	Resistant						Resistant	Resistant	Resistant	Resistant				blaCARB-2						aadA2*	aadA2*	floR	tet(G)	gyrA:D87N			Faecal	2018
AUSMDU00018376	SAMN18619808	Infantis ST32																									parC:T57S			Faecal	2018
AUSMDU00018431	SAMN18619809	Typhimurium ST19																												Faecal	2018
AUSMDU00018432	SAMN18619810	IIIb 61:l,v:z35 ST1877																									parC:T57S			Faecal	2018
AUSMDU00018434	SAMN18619811	Typhimurium ST19																												Faecal	2018
AUSMDU00018436	SAMN18619812	Typhimurium ST2089																												Faecal	2018
AUSMDU00018470	SAMN18619813	Typhimurium ST19																												Faecal	2018
AUSMDU00018471	SAMN18619814	Typhimurium ST19																												Faecal	2018
AUSMDU00018473	SAMN18619815	Infantis ST32																									parC:T57S			Faecal	2018
AUSMDU00018474	SAMN18619816	Typhimurium ST19																												Faecal	2018
AUSMDU00018485	SAMN18619817	Derby ST40	Ampicillin, Chloramphenicol, Tetracycline, Sulfathiazole	Resistant								Resistant	Resistant		Resistant		blaTEM-1								floR	tet(A), tet(M)	qnrS1, parC:T57S	sul2		Faecal	2018
AUSMDU00018491	SAMN18619818	Newport ST31																									parC:T57S			Faecal	2018
AUSMDU00018492	SAMN18619819	Bareilly ST909	Tetracycline, Sulfathiazole, Trimethoprim										Resistant		Resistant	Resistant	blaLAP-2									tet(A)	qnrS1, parC:T57S	sul1	dfrA1	Faecal	2018
AUSMDU00018493	SAMN18619820	Ohio ST329																									parC:T57S			Faecal	2018
AUSMDU00018494	SAMN18619821	Virchow ST16																												Other	2018
AUSMDU00018495	SAMN18619822	Typhimurium ST19																												Faecal	2018
AUSMDU00018496	SAMN18619823	Stanley ST2299																									parC:T57S			Faecal	2018
AUSMDU00018497	SAMN18619824	Enteritidis ST11	Ampicillin, Streptomycin, Sulfathiazole	Resistant							Resistant				Resistant		blaTEM-1							strA-strB			gyrA:D87Y	sul2		Faecal	2018
AUSMDU00018498	SAMN18619825	Muenster ST321																									parC:T57S			Faecal	2018
AUSMDU00018500	SAMN18619826	Braenderup ST22																									parC:T57S			Faecal	2018
[truncated: 495 more rows]

## Sheet: Supplementary Table S2
Supplementary Table S2. Overall count of all concordant and discordant genotypic and phenotypic antimicrobial susceptibiilties with its corresponding CLSI breakpoints and corresponding interpretations adapted from the CLSI M100 Performance Standards for Antimicrobial Susceptibility Testing 28th Edition handbook. This resulted in an overall sensitivity and specificity rate of 98.71% and 99.85%, re…
S – Susceptible; R – Resistant; CI – Confidence Interval; N/A – Not Applicable.
* No CLSI interpretation
** Interpretations have been extrapolated from Salmonella Typhi clinical breakpoints
Antimicrobial	Antimicrobial class	MDU Agar Plate Dilutions Concentrations mg/mL	CLSI Breakpoint Interpretations mg/mL			Date introduced to MDU testing	Phenotype: Susceptible		Phenotype: Resistant		Total number of phenotypically resistant and susceptible isolates	Sensitivity Rate	Specificity Rate	Positive predictive value	Negative predictive value
			Sensitive	Intermediate	Resistant		Genotype: S	Genotype: R	Genotype: R	Genotype: S		(95% CI)	(95% CI)	(95% CI)	(95% CI)
Ampicillin	β-lactams	8,16	≤ 8	16	≥ 32	1990's	2047	0	423	4	2474	0.9906	1	1	0.998
												(97.45-99.70%)	(99.8-100%)	(99.8-100%)	(99.46-99.94%)
Cefotaxime	β-lactams	2, 4	≤ 1	2	≥ 4	2001	2331	2	151	2	2486	0.9869	0.9991	0.9869	0.9991
												(94.87-99.77%)	(99.65-99.99%)	(94.87-99.77%)	(99.65-99.99%)
Meropenem	β-lactams	0.12, 0.25	≤ 1	2	≥ 4	2015	1871	0	0	0	1871	NA	1	NA	1
													(99.74-100%)		(99.74-100%)
Azithromycin	Macrolides	8,16	** ≤ 16	-	** ≥ 32	2015	1816	2	14	2	1834	0.875	0.9989	0.875	0.9989
												(60.41-97.80%)	(99.56-99.98%)	(60.41-97.80%)	(99.56-99.98%)
Gentamicin	Aminoglycosides	2, 4, 8	≤ 4	8	≥ 16	1990's	2401	4	55	4	2464	0.9322	0.9983	0.9322	0.9983
												(82.73-97.81%)	(99.54-99.95%)	(82.73-97.81%)	(99.54-99.95%)
Kanamycin	Aminoglycosides	16, 32	≤ 16	32	≥ 64	1990's	2417	6	63	2	2488	0.9692	0.9975	0.913	0.9992
												(88.36-99.47%)	(99.43-99.90%)	(81.4-96.42%)	(99.67-99.99%)
Spectinomycin	Aminoglycosides	50	≤ 32	64	≥ 128	1990's	2366	6	110	2	2484	0.9821	0.9975	0.9483	0.9992
												(93.06-99.69%)	(99.42-99.90%)	(88.62-97.88%)	(99.66-99.99%)
Streptomycin	Aminoglycosides	8, 32	- *No growth	-	- *Growth	1990's	2123	10	244	1	2378	0.9959	0.9953	0.9606	0.9995
												(97.39-99.98%)	(99.11-99.76%)	(92.66-97.99%)	(99.69-100%)
Chloramphenicol	Chloramphenicol	8,16	≤ 8	16	≥ 32	1990's	2345	2	130	3	2480	0.9774	0.9991	0.9848	0.9987
												(93.05-99.42%)	(99.66-99.99%)	(94.1-99.74%)	(99.59-99.97%)
Tetracycline	Tetracycline	4, 8	≤ 4	8	≥ 16	1990's	2110	5	352	2	2469	0.9944	0.9976	0.986	0.9991
												(97.75-99.90%)	(99.41-99.91%)	(96.57-99.48%)	(99.62-99.98%)
Ciprofloxacin	Quinolones	0.06, 0.5, 1, 2	≤ 0.06	0.12-0.5	≥ 1	1990's	2087	3	25	0	2115	1	0.9986	0.8929	1
												(83.42-100%)	(99.54-99.96%)	(70.63-97.19%)	(99.77-100%)
Sulphathiozole	Sulfonamides	256	≤ 256	-	≥ 512	1990's	2178	1	299	1	2479	0.9967	0.9995	0.9967	0.9995
												(97.86-99.98%)	(99.7-100%)	(97.86-99.98%)	(99.70-100%)
Trimethoprim	Diaminopyrimidines	8	≤ 4	8	≥ 16	1990's	2349	1	131	3	2484	0.9776	0.9996	0.9924	0.9987
												(93.1-99.42%)	(99.72-100%)	(95.23-99.96%)	(99.59-99.97%)
Overall							28441	42	1997	26	30506	0.9871	0.9985	0.9794	0.9991
												(98.09-99.14%)	(99.80-99.89%)	(97.20-98.49%)	(99.86-99.94%)

## Sheet: Supplementary Table S3
Supplementary Table S3: Discordant isolates with their corresponding genotypic-phenotypic discordant combinations.
Antimicrobial resistance determinants responsible for the discordance are marked in red with the corresponding identity and coverage results.
(ST- Sequence type; ID - Identity; COV - Coverage; AMR - Antimicrobial resistance; SNPs - Single nucleotide polymorphisms)
ID	Accession	Lineage	Discordant Antibiotic	Phenotypic Result (CLSI breakpoint)	Genotypic Result: ABRicate at 95% ID 100% COV for AMR genes, ARIBA at 90% ID and 100% COV for point mutations	2nd screen: ARIBA at 95% ID and 100% COV (NCBI Database)
AUSMDU00018879	SAMN18619911	Typhimurium ST19	Cefotaxime	Susceptible (<=1 ug/mL)	blaTEM-12 (ID: 99.88 /COV: 100.0)	blaTEM-12
AUSMDU00018907	SAMN18619928	Typhimurium ST19	Cefotaxime	Susceptible (<=1 ug/mL)	blaTEM-12 (ID: 99.88 /COV: 100.0)	blaTEM-12
AUSMDU00015883	SAMN18618836	I 4,[5],12:i:- ST34	Azithromycin	Susceptible (<=16 ug/mL)	mef(B) (ID: 100.0 /COV: 100.0)	mef(B)
AUSMDU00018042	SAMN18619729	I 4,[5],12:i:- ST34	Azithromycin	Susceptible (<=16 ug/mL)	mef(B) (ID: 100.0 /COV: 100.0)	mef(B)
AUSMDU00032924	SAMN18617225	Typhimurium ST19	Gentamicin	Susceptible (<=4 ug/mL)	aadB (ID: 100.0 /COV: 100.0)	aadB
AUSMDU00005125	SAMN18618257	Typhimurium ST19	Gentamicin	Susceptible (<=4 ug/mL)	aadB (ID: 100.0 /COV: 100.0)	aadB
AUSMDU00009666	SAMN18618459	Typhimurium ST19	Gentamicin	Susceptible (<=4 ug/mL)	aadB (ID: 100.0 /COV: 100.0)	aadB
AUSMDU00011263	SAMN18618771	Typhimurium ST19	Gentamicin	Susceptible (<=4 ug/mL)	aadB (ID: 100.0 /COV: 100.0)	aadB
AUSMDU00032924	SAMN18617225	Typhimurium ST19	Kanamycin	Susceptible (<=16 ug/mL)	aadB (ID: 100.0 /COV: 100.0)	aadB
AUSMDU00032953	SAMN18617248	Senftenberg ST14	Kanamycin	Susceptible (<=16 ug/mL)	aac(6')-IIc (ID: 100.0 /COV: 100.0)	aac(6')-IIc
AUSMDU00032955	SAMN18617249	Senftenberg ST14	Kanamycin	Susceptible (<=16 ug/mL)	aac(6')-IIc (ID: 100.0 /COV: 100.0)	aac(6')-IIc
AUSMDU00032956	SAMN18617250	Senftenberg ST14	Kanamycin	Susceptible (<=16 ug/mL)	aac(6')-IIc (ID: 100.0 /COV: 100.0)	aac(6')-IIc
AUSMDU00005125	SAMN18618257	Typhimurium ST19	Kanamycin	Susceptible (<=16 ug/mL)	aadB (ID: 100.0 /COV: 100.0)	aadB
AUSMDU00020665	SAMN18619263	Typhimurium ST19	Kanamycin	Susceptible (<=16 ug/mL)	aadB (ID: 100.0 /COV: 100.0)	aadB
AUSMDU00004553	SAMN18617599	Kentucky ST198	Spectinomycin	Susceptible (<=32 ug/mL)	aadA7 (ID: 100.0 /COV: 100.0)	aadA7
AUSMDU00017280	SAMN18618386	Agona ST13	Spectinomycin	Susceptible (<=32 ug/mL)	aadA1 (ID: 99.87 /COV: 100.0)	aadA1
AUSMDU00013528	SAMN18618579	Bovismorbificans ST1058	Spectinomycin	Susceptible (<=32 ug/mL)	aadA1 (ID: 99.87 /COV: 100.0)	aadA1
AUSMDU00018519	SAMN18619840	Kentucky ST198	Spectinomycin	Susceptible (<=32 ug/mL)	aadA7 (ID: 100.0 /COV: 100.0)	aadA7
AUSMDU00019033	SAMN18619959	Litchfield ST214	Spectinomycin	Susceptible (<=32 ug/mL)	aadA16 (ID: 100.0 /COV: 100.0)	aadA16/ant(3")-Ia
AUSMDU00019378	SAMN18620010	Corvallis ST1541	Spectinomycin	Susceptible (<=32 ug/mL)	aadA1 (ID: 99.75 /COV: 100.0)	aadA1
AUSMDU00032925	SAMN18617226	Virchow ST16	Streptomycin	Susceptible (<=8 ug/mL)	strA (ID: 100.0/ COV 98.01)-strB (ID: 100.0 /COV: 100.0)	strA-strB
AUSMDU00004553	SAMN18617599	Kentucky ST198	Streptomycin	Susceptible (<=8 ug/mL)	aadA7 (ID: 100.0 /COV: 100.0)	aadA7
AUSMDU00005312	SAMN18618336	Typhimurium ST19	Streptomycin	Susceptible (<=8 ug/mL)	aadA5 (ID: 100.0 /COV: 100.0)	aadA-
AUSMDU00017280	SAMN18618386	Agona ST13	Streptomycin	Susceptible (<=8 ug/mL)	aadA1 (ID: 99.87 /COV: 100.0)	aadA1
AUSMDU00009662	SAMN18618453	Typhimurium ST36	Streptomycin	Susceptible (<=8 ug/mL)	aadA1 (ID: 99.87 /COV: 100.0) aadA2 (ID: 99.87 /COV: 100.0)	aadA1, aadA2
AUSMDU00009606	SAMN18614604	I 4,[5],12:i:- ST34	Streptomycin	Susceptible (<=8 ug/mL)	aadA1 (ID: 99.87 /COV: 100.0) aadA2 (ID: 99.87 /COV: 100.0) strA (ID: 99.88 /COV: 99.88)-strB (ID: 100.0 /COV: 100.0)	aadA1, aadA2, strA-strB
AUSMDU00013528	SAMN18618579	Bovismorbificans ST1058	Streptomycin	Susceptible (<=8 ug/mL)	aadA1 (ID: 99.87 /COV: 100.0)	aadA1
AUSMDU00017669	SAMN18619157	Typhimurium ST19	Streptomycin	Susceptible (<=8 ug/mL)	aadA1 (ID: 99.87 /COV: 100.0) aadA2 (ID: 99.87 /COV: 100.0)	aadA1, aadA2
AUSMDU00018519	SAMN18619840	Kentucky ST198	Streptomycin	Susceptible (<=8 ug/mL)	aadA7 (ID: 100.0 /COV: 100.0)	aadA7
AUSMDU00021111	SAMN18619334	Typhimurium ST19	Streptomycin	Susceptible (<=8 ug/mL)	aadA1 (ID: 99.87 /COV: 100.0) aadA2 (ID: 99.87 /COV: 100.0)	aadA1, aadA2
AUSMDU00004547	SAMN18617551	Saintpaul ST50	Chloramphenicol	Susceptible (<=8 ug/mL)	cmlA5 (ID: 100.0 /COV: 100.0)	cmlA-
AUSMDU00019727	SAMN18620076	Stanley ST29	Chloramphenicol	Susceptible (<=8 ug/mL)	catB3 (ID: 100.0 /COV: 100.0)	catB3
AUSMDU00033255	SAMN18617482	Saintpaul ST50	Tetracycline	Susceptible (<=4 ug/mL)	tet(M) (ID: 97.66 /COV: 100.0)	tet(M)
AUSMDU00017282	SAMN18614591	I 4,[5],12:i:- ST34	Tetracycline	Susceptible (<=4 ug/mL)	tet(M) (ID: 97.60 /COV: 100.0)	tet(M)
AUSMDU00017812	SAMN18619187	Stanley ST29	Tetracycline	Susceptible (<=4 ug/mL)	tet(M) (ID: 100.0 /COV: 100.0)	tet(M)
AUSMDU00020148	SAMN18620144	I 4,[5],12:i:- ST34	Tetracycline	Susceptible (<=4 ug/mL)	tet(B) (ID: 100.0 /COV: 100.0)	tet(B)
AUSMDU00021111	SAMN18619334	Typhimurium ST19	Tetracycline	Susceptible (<=4 ug/mL)	tet(M) (ID: 97.66 /COV: 100.0)	tet(M)
AUSMDU00032982	SAMN18617263	Muenchen ST82	Ciprofloxacin	Susceptible (<=0.06 ug/mL)	qnrS1 (ID: 100.0 /COV: 100.0), parC[57:T-S]	qnrs1
AUSMDU00005185	SAMN18618138	Infantis ST32	Ciprofloxacin	Susceptible (<=0.06 ug/mL)	gyrA[87:D-Y], parC[57:T-S]
AUSMDU00008066	SAMN07739249	Enteritidis ST11	Ciprofloxacin	Susceptible (<=0.06 ug/mL)	gyrA[87:D-N]
AUSMDU00032991	SAMN18617268	Typhimurium ST36	Sulfathiazole	Susceptible (<=256 ug/mL)	sul2 (ID: 100.0 /COV: 100.0)	sul2
AUSMDU00018042	SAMN18619729	I 4,[5],12:i:- ST34	Trimethoprim	Susceptible (<=8 ug/mL)	dfrA12 (ID: 100.0 /COV: 100.0)	dfrA12
AUSMDU00032918	SAMN18617223	Bovismorbificans ST377	Ampicillin	Resistant (>=16 ug/mL)	No ampicillin resistance determinants detected	No ampicillin resistance determinants detected
AUSMDU00033239	SAMN18617468	Bovismorbificans ST1499	Ampicillin	Resistant (>=16 ug/mL)	No ampicillin resistance determinants detected	No ampicillin resistance determinants detected
AUSMDU00005187	SAMN18618235	Typhimurium ST19	Ampicillin	Resistant (>=16 ug/mL)	No antimicrobial resistance determinants detected	No antimicrobial resistance determinants detected
AUSMDU00013961	SAMN18618909	Typhimurium ST19	Ampicillin	Resistant (>=16 ug/mL)	No antimicrobial resistance determinants detected	No antimicrobial resistance determinants detected
AUSMDU00033007	SAMN18617279	I 4,[5],12:i:- ST34	Cefotaxime	Resistant (>=4 ug/mL)	No cefotaxime resistance determinants detected	No cefotaxime resistance determinants detected
AUSMDU00033115	SAMN18617348	Typhimurium ST34	Cefotaxime	Resistant (>=4 ug/mL)	No cefotaxime resistance determinants detected	No cefotaxime resistance determinants detected
AUSMDU00015724	SAMN18619016	Enteritidis ST11	Azithromycin	Resistant (>=16 ug/mL)	No antimicrobial resistance determinants detected	No antimicrobial resistance determinants detected
AUSMDU00018024	SAMN18619731	IIIb 61:l,v:z35 ST1877	Azithromycin	Resistant (>=16 ug/mL)	No antimicrobial resistance determinants detected	No antimicrobial resistance determinants detected
AUSMDU00032959	SAMN18617251	Stanley ST29	Gentamicin	Resistant (>=4 ug/mL)	No gentamicin resistance determinants detected	No gentamicin resistance determinants detected
AUSMDU00032973	SAMN18617258	Stanley ST29	Gentamicin	Resistant (>=4 ug/mL)	No gentamicin resistance determinants detected	No gentamicin resistance determinants detected
AUSMDU00033007	SAMN18617279	I 4,[5],12:i:- ST34	Gentamicin	Resistant (>=4 ug/mL)	No gentamicin resistance determinants detected	No gentamicin resistance determinants detected
AUSMDU00005187	SAMN18618235	Typhimurium ST19	Gentamicin	Resistant (>=4 ug/mL)	No antimicrobial resistance determinants detected	No antimicrobial resistance determinants detected
AUSMDU00033061	SAMN18617308	Bovismorbificans ST1058	Kanamycin	Resistant (>=16 ug/mL)	No kanamycin resistance determinants detected	No kanamycin resistance determinants detected
AUSMDU00015084	SAMN18619013	Enteritidis ST11	Kanamycin	Resistant (>=16 ug/mL)	No kanamycin resistance determinants detected	No kanamycin resistance determinants detected
AUSMDU00032959	SAMN18617251	Stanley ST29	Spectinomycin	Resistant (>=32 ug/mL)	No spectinomycin resistance determinants detected	No spectinomycin resistance determinants detected
AUSMDU00032973	SAMN18617258	Stanley ST29	Spectinomycin	Resistant (>=32 ug/mL)	No spectinomycin resistance determinants detected	No spectinomycin resistance determinants detected
AUSMDU00017780	SAMN18619113	IIIb 48:z52:z ST-	Streptomycin	Resistant (>=32 ug/mL)	No antimicrobial resistance determinants detected	No antimicrobial resistance determinants detected
AUSMDU00033061	SAMN18617308	Bovismorbificans ST1058	Chloramphenicol	Resistant (>=16 ug/mL)	No chloramphenicol resistance determinants detected	No chloramphenicol resistance determinants detected
AUSMDU00013961	SAMN18618909	Typhimurium ST19	Chloramphenicol	Resistant (>=16 ug/mL)	No chloramphenicol resistance determinants detected	No chloramphenicol resistance determinants detected
AUSMDU00018301	SAMN18619782	Indiana ST-	Chloramphenicol	Resistant (>=16 ug/mL)	No chloramphenicol resistance determinants detected	No chloramphenicol resistance determinants detected
AUSMDU00015883	SAMN18618836	I 4,[5],12:i:- ST34	Tetracycline	Resistant (>=8 ug/mL)	No tetracycline resistance determinants detected	No tetracycline resistance determinants detected
AUSMDU00018849	SAMN18619905	Corvallis ST1541	Tetracycline	Resistant (>=8 ug/mL)	No antimicrobial resistance determinants detected	No antimicrobial resistance determinants detected
AUSMDU00013961	SAMN18618909	Typhimurium ST19	Sulfathiazole	Resistant (>=256 ug/mL)	No antimicrobial resistance determinants detected	No antimicrobial resistance determinants detected
AUSMDU00033129	SAMN18617362	Uganda ST684	Trimethoprim	Resistant (>=16 ug/mL)	No trimethoprim resistance determinants detected	No trimethoprim resistance determinants detected
AUSMDU00033239	SAMN18617468	Bovismorbificans ST1499	Trimethoprim	Resistant (>=16 ug/mL)	No trimethoprim resistance determinants detected	No trimethoprim resistance determinants detected
AUSMDU00019378	SAMN18620010	Corvallis ST1541	Trimethoprim	Resistant (>=16 ug/mL)	No trimethoprim resistance determinants detected	No trimethoprim resistance determinants detected

## Sheet: Supplementary Table S4
Supplementary Table S4: The prevalence of individual antimicrobial resistance (AMR) determinants detected in phenotypically-genotypically concordant resistant isolates.
Resistance Gene	Antibiotic Target in this Study	Function	Count	Prevalence of Gene in Overall Study	NCBI Reference Sequence	References
blaTEM-1	Ampicillin	Class A β-lactamase that confers resistance to ampicillin.	287	0.133426	NG_050145	L. P. Randall et al. 2004
blaTEM-135	Ampicillin	Class A β-lactamase that confers resistance to ampicillin.	50	0.023245	NG_050179	L. P. Randall et al. 2004
blaTEM-215	Ampicillin	Class A β-lactamase that confers resistance to ampicillin.	9	0.0041841	NG_050248	L. P. Randall et al. 2004
blaOXA-1	Ampicillin	Class D β-lactamase that confers resistance to ampicillin.	6	0.0027894	NG_049392	Evans, Amyes 2014
blaTEM-150	Ampicillin	Class A β-lactamase that confers resistance to ampicillin.	3	0.0013947	NG_050194	L. P. Randall et al. 2004
blaCARB-2	Ampicillin	Class A β-lactamase that confers resistance to carbenicillin and narrow spectrum β-lactams such as ampicillin.	3	0.0013947	NG_052478 / NG_048722	Kamolvit et al. 2015
blaTEM-12	Ampicillin	Class A β-lactamase that confers resistance to ampicillin and cefotaxime.	2	0.0009298	NG_050163	L. P. Randall et al. 2004
blaTEM-176	Ampicillin	Class A β-lactamase that confers resistance to ampicillin.	1	0.0004649	NG_050215	L. P. Randall et al. 2004
blaLAP-2	Ampicillin	Class A β-lactamase that confers resistance to ampicillin.	1	0.0004649	NG_049264	L. P. Randall et al. 2004
blaOXA-10	Ampicillin	Class D β-lactamase that confers resistance to ampicillin.	1	0.0004649	NG_049393	Evans, Amyes 2014
blaCMY-2	Cefotaxime	Class C β-lactamase that confers resistance to ampicillin and cefotaxime.	85	0.0395165	NG_048814	Fosberry et al. 1994
blaCTX-M-55	Cefotaxime	Class A β-lactamase that confers resistance to ampicillin and cefotaxime.	34	0.0158066	NG_049006	Cantón, González-Alba et al. 2012
blaCTX-M-65	Cefotaxime	Class A β-lactamase that confers resistance to ampicillin and cefotaxime.	13	0.0060437	NG_049016	Cantón, González-Alba et al. 2012
blaCTX-M-14	Cefotaxime	Class A β-lactamase that confers resistance to ampicillin and cefotaxime.	6	0.0027894	NG_048929	Cantón, González-Alba et al. 2012
blaCTX-M-1	Cefotaxime	Class A β-lactamase that confers resistance to ampicillin and cefotaxime.	6	0.0027894	NG_048897	Cantón, González-Alba et al. 2012
blaCTX-M-9	Cefotaxime	Class A β-lactamase that confers resistance to ampicillin and cefotaxime.	5	0.0023245	NG_049043	Cantón, González-Alba et al. 2012
blaSHV-12	Cefotaxime	Class A β-lactamase that confers resistance to ampicillin and cefotaxime.	2	0.0009298	NG_050590	Liakopoulos, Mevius et al. 2016
blaDHA-1	Cefotaxime	Class C β-lactamase that confers resistance to ampicillin and cefotaxime.	2	0.0009298	NG_049055	L. P. Randall et al. 2004
blaCTX-M-15	Cefotaxime	Class A β-lactamase that confers resistance to ampicillin and cefotaxime.	1	0.0004649	NG_048935	Cantón, González-Alba et al. 2012
blaCTX-M-27	Cefotaxime	Class A β-lactamase that confers resistance to ampicillin and cefotaxime.	1	0.0004649	NG_048976	Cantón, González-Alba et al. 2012
mph(A)	Azithromycin	2'-phosphotransferase that confers resistance to azithromycin.	14	0.0065086	NG_047986	Gomes et al. 2017
erm(B)	Azithromycin	23S rRNA (adenine(2058)-N(6))-methyltransferase that confers reduced susceptibility to azithromycin.	2	0.0009298	NG_047804	Gillespie, 2006
aac(3)-IId	Gentamicin	N-acetyltransferase that confers resistance to gentamicin.	30	0.013947	NG_047251	Shaw et al. 1993
aac(3)-IIe	Gentamicin	N-acetyltransferase that confers resistance to gentamicin.	13	0.0060437	NG_047244	Shaw et al. 1993
aac(3)-VIa	Gentamicin	N-acetyltransferase that confers resistance to gentamicin.	8	0.0037192	NG_047262	Shaw et al. 1993
aac(3)-II	Gentamicin	N-acetyltransferase that confers resistance to gentamicin.	4	0.0018596	NG_047231	Shaw et al. 1993
aac(3)-Id	Gentamicin	N-acetyltransferase that confers resistance to gentamicin.	3	0.0013947	NG_048569	Shaw et al. 1993
aph(3')-Ia	Kanamycin	O-phosphotransferase that confers resistance to kanamycin.	58	0.0269642	NG_047430 / NG_056047 / NG_047431	Shaw et al. 1993
aph(3')-IIa	Kanamycin	O-phosphotransferase that confers resistance to kanamycin.	5	0.0023245	NG_047417	Shaw et al. 1993
aac(6')-IIc	Gentamicin	N-acetyltransferase that confers resistance to gentamicin and kanamycin.	3	0.0013947	NG_047273	Wax et al. 2007
	Gentamicin and Kanamycin		1	0.0004649
aadB	Kanamycin	N-acetyltransferase that confers resistance to gentamicin and kanamycin. Also known as ant(2'')-Ia.	2	0.0009298	NG_047387	L. P. Randall et al. 2004
strA - strB	Streptomycin	O-phosphotransferase that confers resistance to streptomycin.	222	0.103208	strA: NG_056002 strB: NG_047464	Shaw et al. 1993
aadA1	Spectinomycin	Adenyltransferase that confers resistance to spectinomycin and streptomycin.	34	0.0158066	NG_052486/ NG_047328	Rodríguez et al. 2016
	Streptomycin		1	0.0004649
	Spectinomycin and Streptomycin		35	0.0162715
aadA2	Spectinomycin	Adenyltransferase that confers resistance to spectinomycin and streptomycin.	25	0.0116225	NG_052487/ NG_047343 / NG_051846	Ahmed, Shimamoto 2004
	Spectinomycin and Streptomycin		26	0.0120874
aadA22	Spectinomycin and Streptomycin	Adenyltransferase that confers resistance to spectinomycin and streptomycin.	11	0.0051139	NG_047346	Ghaderpour, Ho et al. 2015
aadA7	Spectinomycin	Adenyltransferase that confers resistance to spectinomycin and streptomycin.	3	0.0013947	NG_047362	Ahmed, Nakagawa et al. 2004
	Spectinomycin and Streptomycin		4	0.0018596
aadA5	Spectinomycin	Adenyltransferase that confers resistance to spectinomycin and streptomycin.	5	0.0023245	NG_047339 / NG_047357	Sandvang 2000
aph(6)-Ic	Streptomycin	O-phosphotransferase that confers resistance to streptomycin.	2	0.0009298	NG_047463	Shaw et al. 1993
floR	Chloramphenicol	Efflux MFS transporter that confers resistance to chloramphenicol.	105	0.0488145	NG_047861	L. P. Randall et al. 2004
cmlA1	Chloramphenicol	Efflux MFS transporter that confers resistance to chloramphenicol.	32	0.0148768	NG_047648	L. P. Randall et al. 2004
catA2	Chloramphenicol	O-acetyl-transferase that confers resistance to chloramphenicol.	26	0.0120874	NG_047596	L. P. Randall et al. 2004
catB3	Chloramphenicol	O-acetyl-transferase that confers resistance to chloramphenicol.	4	0.0018596	NG_047605 / NG_047604	L. P. Randall et al. 2004
catA1	Chloramphenicol	O-acetyl-transferase that confers resistance to chloramphenicol.	2	0.0009298	NG_047586 / NG_047582	L. P. Randall et al. 2004
tet(A)	Tetracycline	Efflux MFS transporter that confers resistance to tetracycline.	233	0.108322	NG_048158 / NG_048154 / NG_048153	L. P. Randall et al. 2004
tet(B)	Tetracycline	Efflux MFS transporter that confers resistance to tetracycline.	116	0.0539284	NG_048163	L. P. Randall et al. 2004
tet(M)	Tetracycline	Efflux MFS transporter that confers resistance to tetracycline.	32	0.0148768	NG_048237	L. P. Randall et al. 2004
tet(G)	Tetracycline	Efflux MFS transporter that confers resistance to tetracycline.	3	0.0013947	NG_051907	L. P. Randall et al. 2004
tet(D)	Tetracycline	Efflux MFS transporter that confers resistance to tetracycline.	1	0.0004649	NG_048184	L. P. Randall et al. 2004
parC:T57S	Ciprofloxacin	DNA topoisomerase subunit that is a target of quinolones.	13	0.0060437	-	Eaves, Randall et al. 2004
gyrA:S83F	Ciprofloxacin	DNA gyrase subunit that is the primary target of quinolones.	12	0.0055788	-	Eaves, Randall et al. 2004
gyrA:D87N	Ciprofloxacin	DNA gyrase subunit that is the primary target of quinolones.	10	0.004649	-	Eaves, Randall et al. 2004
parC:S80I	Ciprofloxacin	DNA topoisomerase subunit that is a target of quinolones.	9	0.0041841	-	Eaves, Randall et al. 2004
qnrS1	Ciprofloxacin	Pentapeptide repeat protein that confers reduced susceptibility to ciprofloxacin.	9	0.0041841	NG_050543	Poirel, Cattoir et al. 2008
gyrAS83Y	Ciprofloxacin	DNA gyrase subunit that is the primary target of quinolones.	8	0.0037192	-	Eaves, Randall et al. 2004
aac(6')-Ib-cr	Ciprofloxacin	N-acetyltransferase variant of aac(6')-Ib that confers reduced susceptibility to ciprofloxacin. Also confers resistance to amikacin and tobramycin.	5	0.0023245	aac(6')-Ib-cr: NG_052213 /aac(6')-Ib-cr5: NG_051711	Wax et al. 2007
parC:S80R	Ciprofloxacin	DNA topoisomerase subunit that is a target of quinolones.	3	0.0013947	-	Eaves, Randall et al. 2004
gyrA:D87Y	Ciprofloxacin	DNA gyrase subunit that is the primary target of quinolones.	2	0.0009298	-	Eaves, Randall et al. 2004
gyrA:D87G	Ciprofloxacin	DNA gyrase subunit that is the primary target of quinolones.	2	0.0009298	-	Eaves, Randall et al. 2004
oqxA	Ciprofloxacin	Efflux gene that confers reduced susceptibility to ciprofloxacin.	2	0.0009298	NG_048024	Wong, Chan et al. 2015
oqxB	Ciprofloxacin	Efflux gene that confers reduced susceptibility to ciprofloxacin.	2	0.0009298	NG_048025	Wong, Chan et al. 2015
qnrS13	Ciprofloxacin	Pentapeptide repeat protein that confers reduced susceptibility to ciprofloxacin.	2	0.0009298	NG_059275	Poirel, Cattoir et al. 2008
qnrB4	Ciprofloxacin	Pentapeptide repeat protein that confers reduced susceptibility to ciprofloxacin.	1	0.0004649	NG_050502	Poirel, Cattoir et al. 2008
qnrB6	Ciprofloxacin	Pentapeptide repeat protein that confers reduced susceptibility to ciprofloxacin.	1	0.0004649	NG_050523	Poirel, Cattoir et al. 2008
qepA2	Ciprofloxacin	Efflux MFS transporter that confers reduced susceptibility to ciprofloxacin.	1	0.0004649	NG_050460	Stefani, 2012
sul2	Sulphathiozole	Dihydropteroate synthase that confers resistance to sulphathiozole.	241	0.112041	NG_051852 / NG_048118	Antunes et al. 2005
sul1	Sulphathiozole	Dihydropteroate synthase that confers resistance to sulphathiozole.	63	0.0292887	NG_048097 / NG_048082	Antunes et al. 2005
sul3	Sulphathiozole	Dihydropteroate synthase that confers resistance to sulphathiozole.	50	0.023245	NG_048120	Antunes et al. 2005
dfrA5	Trimethoprim	Dihydrofolate reductase that confers resistance to trimethoprim	56	0.0260344	NG_051699	L. P. Randall et al. 2004
dfrA12	Trimethoprim	Dihydrofolate reductase that confers resistance to trimethoprim	38	0.0176662	NG_047689	L. P. Randall et al. 2004
dfrA14	Trimethoprim	Dihydrofolate reductase that confers resistance to trimethoprim	25	0.0116225	NG_047696 / NG_056035	L. P. Randall et al. 2004
dfrA17	Trimethoprim	Dihydrofolate reductase that confers resistance to trimethoprim	5	0.0023245	NG_047710	L. P. Randall et al. 2004
dfrA19	Trimethoprim	Dihydrofolate reductase that confers resistance to trimethoprim	3	0.0013947	NG_050403	L. P. Randall et al. 2004
dfrA1	Trimethoprim	Dihydrofolate reductase that confers resistance to trimethoprim	1	0.0004649	NG_047676	L. P. Randall et al. 2004
dfrA23	Trimethoprim	Dihydrofolate reductase that confers resistance to trimethoprim	1	0.0004649	NG_047719	L. P. Randall et al. 2004
dfrA27	Trimethoprim	Dihydrofolate reductase that confers resistance to trimethoprim	1	0.0004649	NG_047723	L. P. Randall et al. 2004
dfrA32	Trimethoprim	Dihydrofolate reductase that confers resistance to trimethoprim	1	0.0004649	NG_047729	L. P. Randall et al. 2004
dfrB4	Trimethoprim	Dihydrofolate reductase that confers resistance to trimethoprim	1	0.0004649	NG_047749	L. P. Randall et al. 2004
References
Antunes, P., Machado, J., Sousa, J.C. and Peixe, L.. "Dissemination of sulfonamide resistance genes (sul1, sul2, and sul3) in Portuguese Salmonella enterica strains and relation with integrons". Antimicrob Agents Chemother. 2005. 49(2), pp. 836-839.
Canton, R., Gonzalez-Alba, J.M. and Galan, J.C. "CTX-M Enzymes: Origin and Diffusion". Frontiers in microbiology. 2012. https://doi.org/10.3389/fmicb.2012.00110
Evans, B.A. and Amyes, S.G.B. "OXA β-lactamases". Clinical microbiology reviews. 2014; 27(2), pp. 241.
Fosberry, A.P., Payne, D.J., Lawlor, E.J. and Hodgson, J.E. "Cloning and sequence analysis of blaBIL-1, a plasmid-mediated class C beta-lactamase gene in Escherichia coli BS". Antimicrob Agents Chemother. 1994; 38(5), pp. 1182-1185
Gillespie, S.H., 2006. "Principles and practice of clinical bacteriology, 2nd edition". 2006. John Wiley & Sons, Ltd. doi:10.1002/9780470017968
Gomes, C.,Martinez-Puchol, S., Palma, N., Horna, G.,Ruiz-Roldan, L., Pons, M.J. and Ruiz, J. "Macrolide resistance mechanisms in Enterobacteriaceae: Focus on azithromycin." Crit Rev Microbiol. 2017;43(1), pp 1-30.
Kamolvit, W., Derrington, P., Paterson, D.L. and Sidjabat, H.E.. "A case of IMP-4-, OXA-421-, OXA-96-, and CARB-2-producing Acinetobacter pittii sequence type 119 in Australia". Journal of clinical microbiology. 2015; 53(2), pp. 727-730.
Rodríguez, I., Martín, M.C., Mendoza, M.C., Rodicio, M.R. "Class 1 and class 2 integrons in non-prevalent serovars of Salmonella enterica: structure and association with transposons and plasmids". Journal of antimicrobial chemotherapy. 2006 Dec;58(6):1124-1132.
Ahmed, A.M. and Shimamoto, T. "A plasmid-encoded class 1 integron carrying sat, a putative phosphoserine phosphatase gene and aadA2 from enterotoxigenic Escherichia coli O159 isolated in Japan". FEMS microbiology letters. 2004;235(2), pp. 243-248.
Ghaderoour, A., Ho, W.S., Chew, L., Bong, C.W., Chong, V.C., Thong, K. and Chai, L.C. "Diverse and abundant multi-drug resistant Escherichia coli in Matang mangrove estuaries, Malaysia". Frontiers in microbiology. 2015; 6, pp. 977.
Ahmed, A.M., Nakagawa, T., Arakawa, E., Ramamurthy, T., Shinoda, S. and Shimamoto, T. "New aminoglycoside acetyltransferase gene, aac(3)-Id, in a class 1 integron from a multiresistant strain of Vibrio fluvialis isolated from an infant aged 6 months". Journal of antimicrobial chemotherapy. 2004; 53(6), pp. 947-951.
Sandvang, D.. "Novel streptomycin and spectinomycin resistance gene as a gene cassette within a Class 1 Integron isolated from Escherichia coli". Antimicrobial agents and chemotherapy. 2000; 44(2), pp. 475.
Liakopoulos, A., Mevius, D.J. and Ceccarelli, D. "A review of SHV extended-spectrum β-Lactamases: Neglected yet ubiquitous". Front Microbiol. 2016 ; 5(7):1374. doi: 10.3389/fmicb.2016.01374.
Poirel, L., Cattoir, V. and Nordmann, P. "Is plasmid-mediated quinolone resistance a clinically significant problem?". Clinical Microbiology and Infection. 2008; 14(4), pp. 295-297.
Randall, L.P., Cooles, S.W., Osborn, M.K., Piddock, L.J.V. and Woodward, M.J. "Antibiotic resistance genes, integrons and multiple antibiotic resistance in thirty-five serotypes of Salmonella enterica isolated from humans and animals in the UK". J Antimicrob Chemother. 2004; 53(2), pp. 208-216.
Shaw, K.J., Rather, P.N., Hare, R.S. and Miller, G.H. "Molecular genetics of aminoglycoside resistance genes and familial relationships of the aminoglycoside-modifying enzymes". Microbiol Rev. 1993 Mar;57(1):138-63.
Stefani, S. "Analyzing possible intersections in the resistome among human, animal, and environment matrices". Frontiers in microbiology. 2012; 3, pp. 418. doi: 10.3389/fmicb.2012.00418
Wax, R.G., Lewis, K., Salyers, A.A. and Taber, H. "Bacterial resistance to antimicrobials". International Microbiology. 2007;5(2). doi:10.1007/s10123-002-0070-3
Wong, M.H.Y., Chan, E.W.C. and Chen, S. "Evolution and dissemination of oqxAB-Like efflux pumps, an emerging quinolone resistance determinant among members of Enterobacteriaceae". Antimicrobial agents and chemotherapy. 2015; 59(6), pp. 3290-3297.

## Sheet: Supplementary Table S5
Supplementary Table S5: Demonstrates the different antimicrobial resistance (AMR) determinant combinations according to each antimicrobial class and its phenotypic expression.
Red - Phenotypically and genotypically discordant
Antibiotic	Antimicrobial Resistance Gene(s)	Phenotype: Sensitive	Phenotype: Resistant	Phenotype: Intermediate
Ampicillin	blaTEM-1		209
Ampicillin	blaTEM-135		50
Ampicillin	blaCARB-2		3
Ampicillin	blaOXA-1, blaTEM-1		3
Ampicillin	blaTEM-150		3
Ampicillin	blaOXA-1		1
Ampicillin	blaTEM-176		1
Ampicillin, Cefotaxime	blaCMY-2, blaTEM-1		52
Ampicillin, Cefotaxime	blaCMY-2		29
Ampicillin, Cefotaxime	blaCTX-M-55, blaTEM-1		14
Ampicillin, Cefotaxime	blaCTX-M-65		13
Ampicillin, Cefotaxime	blaCTX-M-55		8
Ampicillin, Cefotaxime	blaCTX-M-55, blaTEM-215		7
Ampicillin, Cefotaxime	blaCTX-M-1		6
Ampicillin, Cefotaxime	blaCTX-M-14		5
Ampicillin, Cefotaxime	blaCTX-M-9, blaTEM-1		4
Ampicillin, Cefotaxime	blaCMY-2, blaCTX-M-55		2
Ampicillin, Cefotaxime	blaCMY-2, blaCTX-M-55, blaTEM-215		2
Ampicillin, Cefotaxime	blaSHV-12, blaTEM-1		2
Ampicillin, Cefotaxime	blaCTX-M-9		1
Ampicillin, Cefotaxime	blaCTX-M-14, blaOXA-10, blaTEM-1		1
Ampicillin, Cefotaxime	blaCTX-M-15, blaTEM-1		1
Ampicillin, Cefotaxime	blaCTX-M-27, blaOXA-1		1
Ampicillin, Cefotaxime	blaCTX-M-55, blaLAP-2, blaTEM-1		1
Ampicillin, Cefotaxime	blaDHA-1		1
Ampicillin, Cefotaxime	blaDHA-1, blaOXA-1		1
Ampicillin, Cefotaxime	blaTEM-12	2*
		*resistant to ampicillin, sensitive to cefotaxime
Azithromycin	mph(A)		12
Azithromycin	erm(B), mph(A)		2
Azithromycin	mef(B)	2
Gentamicin	aac(3)-IId		30
Gentamicin	aac(3)-IIe		10
Gentamicin	aac(3)-VIa		5
Gentamicin	aac(3)-II, aac(6')-IIc		4
Gentamicin	aac(3)-IIe, aac(3)-VIa		3
Gentamicin	aac(3)-Id		3
Kanamycin	aph(3')-Ia		55
Kanamycin	aph(3')-IIa		5
Kanamycin	aadB, aph(3')-Ia		2
Kanamycin	aac(6')-IIc, aph(3')-Ia		1
Kanamycin	aac(6')-IIc	3
Kanamycin	aadB	5
Spectinomycin	aadA1	3	37
Spectinomycin	aadA1, aadA2		32
Spectinomycin	aadA2		18
Spectinomycin	aadA22		11
Spectinomycin	aadA7	2	6
Spectinomycin	aadA5		5
Spectinomycin	aadA2, aadA7		1
Spectinomycin	aadA16	1
Streptomycin	strA-strB	1	180
Streptomycin	aadA1, strA-strB		17
Streptomycin	aadA1	2	7
Streptomycin	aadA2, strA-strB		7
Streptomycin	aadA22, strA-strB		7
Streptomycin	aadA1, aadA2	3	6
Streptomycin	aadA1, aadA2, strA-strB	1	6
Streptomycin	aadA2		6
Streptomycin	aadA7, strA-strB		3
Streptomycin	aadA22		2
Streptomycin	aadA22, aph(6)-Ic, strA-strB		2
Streptomycin	aadA2, aadA7		1
Streptomycin	aadA5	1
Streptomycin	aadA7	2
Chloramphenicol	floR		68
Chloramphenicol	catA2, floR		18
Chloramphenicol	cmlA1, floR		15
Chloramphenicol	cmlA1		15
Chloramphenicol	catA2		8
Chloramphenicol	catA1		2
Chloramphenicol	catB3, cmlA1, floR		2
Chloramphenicol	catB3, floR		2
Chloramphenicol	cmlA5	1
Chloramphenicol	catB3	1
Tetracycline	tet(A)		201
Tetracycline	tet(B)	1	106
Tetracycline	tet(A), tet(M)		23
Tetracycline	tet(A), tet(B)		9
Tetracycline	tet(M)	4	8
Tetracycline	tet(G)		3
Tetracycline	tet(B), tet(M)		1
Tetracycline	tet(D)		1
Ciprofloxacin	qnrS1, gyrA[83:S-Y]		6	1
Ciprofloxacin	gyrA[87:D-N], gyrA[83:S-F], parC[80:S-I], parC[57:T-S]		6
Ciprofloxacin	gyrA[87:D-Y], gyrA[83:S-F], parC[80:S-I], parC[57:T-S]		2
Ciprofloxacin	aac(6')-Ib-cr, qnrB6		1
Ciprofloxacin	aac(6')-Ib-cr, gyrA[87:D-G], gyrA[83:S-F], parC[80:S-R], parC[57:T-S]		1
Ciprofloxacin	aac(6')-Ib-cr, oqxA, oqxB, gyrA[87:D-N]		1
Ciprofloxacin	aac(6')-Ib-cr, oqxA, oqxB, qnrS1		1
Ciprofloxacin	aac(6')-Ib-cr, qnrB4, parC[57:T-S]		1
Ciprofloxacin	gyrA[87:D-G], gyrA[83:S-F], parC[80:S-R], parC[57:T-S]		1
Ciprofloxacin	gyrA[87:D-N], gyrA[83:S-F], parC[80:S-R]		1
Ciprofloxacin	qepA2, qnrS1, gyrA[83:S-Y]		1
Ciprofloxacin	qnrS1, gyrA[87:D-N], gyrA[83:S-F], parC[80:S-I], parC[57:T-S]		1
Ciprofloxacin	qnrS13, gyrA[83:S-Y], parC[57:T-S]		1
Ciprofloxacin	qnrS13, gyrA[87:D-N]		1
Ciprofloxacin	gyrA[87:D-Y]			131
Ciprofloxacin	gyrA[87:D-N]	1		97
Ciprofloxacin	qnrS1			41
Ciprofloxacin	qnrS1, parC[57:T-S]	1		21
Ciprofloxacin	gyrA[87:D-Y], parC[57:T-S]	1		14
Ciprofloxacin	gyrA[87:D-G]			13
Ciprofloxacin	parC[57:T-S]	612		7
Ciprofloxacin	oqxA, oqxB	1
Ciprofloxacin	gyrA[83:S-Y]			11
Ciprofloxacin	gyrA[83:S-F]			8
Ciprofloxacin	qnrS1, gyrA[87:D-G], parC[57:T-S]			4
Ciprofloxacin	qnrB19			3
Ciprofloxacin	gyrA[87:D-G], parC[57:T-S]			2
Ciprofloxacin	gyrA[83:S-F], parC[57:T-S]			2
Ciprofloxacin	gyrA[83:S-Y], parC[57:T-S]			2
Ciprofloxacin	qnrA1, parC[57:T-S]			2
Ciprofloxacin	gyrB[466:E-D]			1
Ciprofloxacin	qnrA1			1
Ciprofloxacin	aac(6')-Ib-cr, gyrA[87:D-N]			1
Ciprofloxacin	qnrB19, parC[57:T-S]			1
Ciprofloxacin	qnrB19, qnrS1			1
Ciprofloxacin	qnrB4, parC[57:T-S]			1
Ciprofloxacin	qnrS1, gyrA[87:D-Y]			1
Ciprofloxacin	qnrS13, gyrA[87:D-Y]			1
Ciprofloxacin	qnrS13, parC[57:T-S]			1
Ciprofloxacin	qnrS2, parC[57:T-S]			1
Sulphathiozole	sul2	1	197
Sulphathiozole	sul1		41
Sulphathiozole	sul2, sul3		28
Sulphathiozole	sul1, sul2		11
Sulphathiozole	sul3		11
Sulphathiozole	sul1, sul3		6
Sulphathiozole	sul1, sul2, sul3		5
Trimethoprim	dfrA5		56
Trimethoprim	dfrA12	1	38
Trimethoprim	dfrA14		24
Trimethoprim	dfrA17		5
Trimethoprim	dfrA19		3
Trimethoprim	dfrA1		1
Trimethoprim	dfrA14, dfrB4		1
Trimethoprim	dfrA23		1
Trimethoprim	dfrA27		1
Trimethoprim	dfrA32		1

## Sheet: Supplementary Table S6
Supplementary Table S6: Multidrug resistant isolates harbouring antimicrobial resistant (AMR) determinants blaCMY-2, blaCTX-M-55 and blaCTX-M-65 with its corresponding genetic context and plasmid type (replicon) detected for each determinant.
(AMR – Antimicrobial resistance; HP – Hypothetical protein; IS – Insertion sequence; ∆ – Truncated)
AMR determinant	Plasmid replicon	ID	Serovar	Genetic context	Co-occurring AMR determinants	Year of isolation	Phylogenetic tree cluster
blaCMY-2	IncC	AUSMDU00032927	Stanley ST29	blaCMY-2-blc-sugE	floR, strA-strB, sul2,	2006	ST29 cluster
					aac(3)-VIa, aadA1, sul1, tet(A)
blaCMY-2	IncC	AUSMDU00032932	Stanley ST29	∆ISEcp1- blaCMY-2	floR, sul2,	2006	ST29 cluster
					aac(3)-VIa, blaTEM-1, cmlA1, dfrA12, sul1, sul3
blaCMY-2	IncC	AUSMDU00032934	Stanley ST29	∆ISEcp1- blaCMY-2	floR, strA-strB, sul2,	2007	ST29 cluster
					aadA1, aac(3)-VIa, sul1, tet(A)
blaCMY-2	IncC	AUSMDU00032935	Stanley ST29	∆ISEcp1- blaCMY-2-blc-sugE	floR, strA-strB, sul2,	2007	ST29 cluster
					aac(3)-VIa, aadA1, sul1, tet(A)
blaCMY-2	IncC	AUSMDU00032959	Stanley ST29	∆ISEcp1- blaCMY-2	floR, strA-strB, sul2,	2008	ST29 cluster
					tet(A)
blaCMY-2	IncC	AUSMDU00032973	Stanley ST29	∆ISEcp1- blaCMY-2-blc-sugE	floR, strA-strB, sul2,	2009	ST29 cluster
					tet(A)
blaCMY-2	IncC	AUSMDU00033270	Stanley ST29	∆ISEcp1- blaCMY-2-blc	floR, strA-strB, sul2,	2014	ST29 cluster
					tet(A)
blaCMY-2	IncC	AUSMDU00017164	Stanley ST29	∆ISEcp1- blaCMY-2-blc	floR, strA-strB, sul2,	2016	ST29 cluster
					blaTEM-1, tet(M)
blaCMY-2	IncC	AUSMDU00005313	Stanley ST29	∆ISEcp1- blaCMY-2	floR, strA-strB, sul2,	2016	ST29 cluster
					blaTEM-1, tet(M)
blaCMY-2	IncC	AUSMDU00005314	Stanley ST29	∆ISEcp1- blaCMY-2-blc	floR, strA-strB, sul2,	2016	ST29 cluster
					blaTEM-1, tet(M)
blaCMY-2	IncC	AUSMDU00032972	Kedougou ST1543	blaCMY-2-blc-sugE	floR, strA-strB, sul2,	2009
					aac(3)-VIa, aadA2,cmlA1, sul3
blaCMY-2	IncC	AUSMDU00033021	Langensalza ST1799	∆ISEcp1- blaCMY-2-blc-sugE	floR, strA-strB, sul2,	2011
					aac(3)-IId, tet(A)
blaCMY-2	IncC	AUSMDU00033026	Agona ST13	∆ISEcp1- blaCMY-2	floR, strA-strB, sul2,	2011
					aac(3)-IId, tet(A), qnrS1
blaCMY-2	IncC	AUSMDU00033034	Langensalza ST1799	∆ISEcp1- blaCMY-2-blc-sugE	floR, strA-strB, sul2,	2011
					aac(3)-IId, tet(A), qnrS1
blaCMY-2	IncC	AUSMDU00033127	Uganda ST684	blaCMY-2-blc-sugE	aac(3)-IIe, aac(3)-VIa, aadA1, blaTEM-215, blaCTX-M-55, catA2, sul1	2014
blaCMY-2	IncC	AUSMDU00033139	Uganda ST684	blaCMY-2-blc-sugE	floR, strA-strB,	2014
					aac(3)-IIe, aac(3)-VIa, aadA1, blaTEM-215, blaCTX-M-55, catA2, sul1, tet(A)
blaCMY-2	IncC	AUSMDU00033341	Langensalza	∆ISEcp1- blaCMY-2	floR, strA-strB, sul2,	2015
					aac(3)-IId, tet(A), qnrS1
blaCMY-2	IncC	AUSMDU00009612	Typhimurium ST213	∆ISEcp1- blaCMY-2-blc-sugE	floR, strA-strB, sul2,	2017
					aadA2, dfrA12, tet(A), oqxA, oqxB
blaCMY-2	IncC	AUSMDU00009773	Kedougou ST1543	blaCMY-2-blc-sugE	floR, strA-strB, sul2,	2017
					aac(3)-IId, blaCTX-M-55, dfrA32, tet(A), qnrS1
blaCMY-2	IncI1 Alpha	AUSMDU00005174	I 4,[5],12:i:- ST34	∆IS1294- blaCMY-2-blc-sugE	blaTEM-1, strA-strB, sul2,	2015	ST34 cluster
					dfrA5, tet(A), tet(B)
blaCMY-2	IncI1 Alpha	AUSMDU00005175	I 4,[5],12:i:- ST34	∆IS1294- blaCMY-2-blc-sugE	blaTEM-1, strA-strB, sul2,	2015	ST34 cluster
					dfrA5, tet(A), tet(B)
blaCMY-2	IncI1 Alpha	AUSMDU00005176	I 4,[5],12:i:- ST34	∆IS1294- blaCMY-2-blc-sugE	blaTEM-1, strA-strB, sul2,	2015	ST34 cluster
					dfrA5, tet(B)
blaCMY-2	IncI1 Alpha	AUSMDU00005182	I 4,[5],12:i:- ST34	∆IS1294- blaCMY-2-blc-sugE	blaTEM-1, strA-strB, sul2,	2016	ST34 cluster
					dfrA5, tet(A), tet(B)
blaCMY-2	IncI1 Alpha	AUSMDU00005128	I 4,[5],12:i:- ST34	blaCMY-2-blc-sugE	blaTEM-1, strA-strB, sul2,	2016	ST34 cluster
					aph(3')-Ia, dfrA5, tet(B)
blaCMY-2	IncI1 Alpha	AUSMDU00005129	I 4,[5],12:i:- ST34	blaCMY-2-blc-sugE	blaTEM-1, strA-strB, sul2,	2016	ST34 cluster
					aph(3')-Ia, dfrA5, tet(B)
blaCMY-2	IncI1 Alpha	AUSMDU00017279	I 4,[5],12:i:- ST34	∆IS1294- blaCMY-2-blc-sugE	blaTEM-1, strA-strB, sul2,	2016	ST34 cluster
					aph(3')-Ia, dfrA5, tet(B)
blaCMY-2	IncI1 Alpha	AUSMDU00009587	I 4,[5],12:i:- ST34	blaCMY-2-blc-sugE	blaTEM-1, strA-strB, sul2,	2016	ST34 cluster
					aph(3')-Ia, dfrA5, tet(B)
blaCMY-2	IncI1 Alpha	AUSMDU00009648	I 4,[5],12:i:- ST34	∆IS1294- blaCMY-2-blc-sugE	blaTEM-1, strA-strB, sul2,	2016	ST34 cluster
					aph(3')-Ia, dfrA5, tet(B)
blaCMY-2	IncI1 Alpha	AUSMDU00017281	I 4,[5],12:i:- ST34	blaCMY-2-blc-sugE	blaTEM-1, strA-strB, sul2,	2016	ST34 cluster
					aph(3')-Ia, dfrA5, tet(B)
blaCMY-2	IncI1 Alpha	AUSMDU00017284	I 4,[5],12:i:- ST34	blaCMY-2-blc-sugE	blaTEM-1, strA-strB, sul2,	2016	ST34 cluster
					aph(3')-Ia, dfrA5, tet(B)
blaCMY-2	IncI1 Alpha	AUSMDU00009664	I 4,[5],12:i:- ST34	∆IS1294- blaCMY-2-blc-sugE	blaTEM-1, strA-strB, sul2,	2017	ST34 cluster
					aph(3')-Ia, dfrA5, tet(B)
blaCMY-2	IncI1 Alpha	AUSMDU00009669	I 4,[5],12:i:- ST34	∆IS1294- blaCMY-2-blc-sugE	blaTEM-1, strA-strB, sul2,	2017	ST34 cluster
					aph(3')-Ia, dfrA5, tet(B)
blaCMY-2	IncI1 Alpha	AUSMDU00009670	I 4,[5],12:i:- ST34	∆IS1294- blaCMY-2-blc-sugE	blaTEM-1, strA-strB, sul2,	2017	ST34 cluster
					aph(3')-Ia, dfrA5, tet(B)
blaCMY-2	IncI1 Alpha	AUSMDU00009673	I 4,[5],12:i:- ST34	∆IS1294- blaCMY-2-blc-sugE	blaTEM-1, strA-strB, sul2,	2017	ST34 cluster
					aph(3')-Ia, dfrA5, tet(B)
blaCMY-2	IncI1 Alpha	AUSMDU00010694	I 4,[5],12:i:- ST34	∆IS1294- blaCMY-2-blc-sugE	blaTEM-1, strA-strB, sul2,	2017	ST34 cluster
					aph(3')-Ia, dfrA5, tet(B)
blaCMY-2	IncI1 Alpha	AUSMDU00012410	I 4,[5],12:i:- ST34	∆IS1294- blaCMY-2-blc-sugE	blaTEM-1, strA-strB, sul2,	2017	ST34 cluster
					aph(3')-Ia, dfrA5, tet(B)
blaCMY-2	IncI1 Alpha	AUSMDU00013417	I 4,[5],12:i:- ST34	∆IS1294- blaCMY-2-blc-sugE	blaTEM-1, strA-strB, sul2,	2018	ST34 cluster
					aph(3')-Ia, dfrA5, tet(B)
blaCMY-2	IncI1 Alpha	AUSMDU00032991	Typhimurium ST36	blaCMY-2-blc-sugE	strA-strB,	2010
					tet(A), qnrS1
blaCMY-2	IncI1 Alpha	AUSMDU00033316	Typhimurium ST36	∆ISEcp1-blaCMY-2-blc-sugE	blaTEM-1, strA-strB,	2015
					aph(3')-Ia, tet(A), qnrS1
blaCMY-2	IncI1 Alpha	AUSMDU00005172	I 4,[5],12:i:- ST34	∆IS1294- blaCMY-2-blc-sugE	blaTEM-1, strA-strB, sul2,	2015
					tet(B)
blaCMY-2	IncI1 Alpha	AUSMDU00009646	Agona ST13	∆ISEcp1- blaCMY-2	blaTEM-1, strA-strB,	2016
					sul3, tet(A), qnrS1
blaCMY-2	IncI1 Alpha	AUSMDU00009662	Typhimurium ST36	∆ISEcp1-blaCMY-2-blc-sugE	sul2,	2017
					aadA1, aadA2, cmlA1, dfrA12, floR, sul3, tet(A), qnrS1
blaCMY-2	IncI1 Alpha	AUSMDU00015237	I 4,[5],12:i:- ST34	∆ISEcp1- blaCMY-2	blaTEM-1, strA-strB, sul2,	2018
					floR, dfrA14, qnrS1
blaCMY-2	IncI1 Alpha	AUSMDU00015245	Agona ST13	∆ISEcp1-blaCMY-2-blc-sugE	blaTEM-1, strA-strB, sul2,	2018
					floR, sul3, qnrS1
blaCMY-2	IncI1 Alpha	AUSMDU00016496	I 4,[5],12:i:- ST34	∆ISEcp1-blaCMY-2-blc-sugE	blaTEM-1, strA-strB, sul2,	2018
					aac(3)-IId, aadA22, erm(B), mph(A)
blaCMY-2	IncI1 Alpha	AUSMDU00016328	I 4,[5],12:i:- ST34	∆ISEcp1-blaCMY-2-blc-sugE	blaTEM-1, strA-strB, sul2,	2018
					aac(3)-IId, aadA22, erm(B), mph(A),
blaCMY-2	IncI1 Alpha	AUSMDU00017220	Agona ST13	∆ISEcp1-blaCMY-2-blc-sugE	blaTEM-1, sul2,	2018
					floR, sul3, qnrS1
blaCMY-2	IncI1 Alpha	AUSMDU00020183	Agona ST13	∆ISEcp1- blaCMY-2	blaTEM-1, strA-strB,	2018
					sul3, tet(A), qnrS1
blaCMY-2	IncFIB(pB171)/ IncFII(pHN7A8)	AUSMDU00009649	Typhimurium ST19	blaCMY-2-blc-sugE	blaTEM-1, dfrA5, tet(A)	2016	ST19 cluster
blaCMY-2	IncFIB(pB171)/ IncFII(pHN7A8)	AUSMDU00009650	Typhimurium ST19	blaCMY-2-blc-sugE	blaTEM-1, dfrA5, tet(A)	2016	ST19 cluster
blaCMY-2	IncFIB(pB171)/ IncFII(pHN7A8)	AUSMDU00017283	Typhimurium ST19	blaCMY-2-blc-sugE	blaTEM-1, dfrA5, tet(A)	2016	ST19 cluster
blaCMY-2	IncFIB(pB171)/ IncFII(pHN7A8)	AUSMDU00009652	Typhimurium ST19	∆IS1294- blaCMY-2-blc-sugE	blaTEM-1, dfrA5, tet(A)	2017	ST19 cluster
blaCMY-2	IncFIB(pB171)/ IncFII(pHN7A8)	AUSMDU00009654	Typhimurium ST19	∆IS1294- blaCMY-2-blc-sugE	blaTEM-1, dfrA5, tet(A)	2017	ST19 cluster
blaCMY-2	IncFIB(pB171)/ IncFII(pHN7A8)	AUSMDU00009656	Typhimurium ST19	∆IS1294- blaCMY-2-blc-sugE	blaTEM-1, dfrA5, tet(A)	2017	ST19 cluster
blaCMY-2	IncFIB(pB171)/ IncFII(pHN7A8)	AUSMDU00009659	Typhimurium ST19	∆IS1294- blaCMY-2-blc-sugE	blaTEM-1, dfrA5, tet(A)	2017	ST19 cluster
blaCMY-2	IncFIB(pB171)/ IncFII(pHN7A8)	AUSMDU00009613	Typhimurium ST19	blaCMY-2-blc-sugE	blaTEM-1, dfrA5, tet(A)	2017	ST19 cluster
blaCMY-2	IncFIB(pB171)/ IncFII(pHN7A8)	AUSMDU00009619	Typhimurium ST19	blaCMY-2-blc-sugE	blaTEM-1, dfrA5, tet(A)	2017	ST19 cluster
blaCMY-2	IncFIB(pB171)/ IncFII(pHN7A8)	AUSMDU00010564	Typhimurium ST19	∆IS1294- blaCMY-2-blc	blaTEM-1, dfrA5, tet(A)	2017	ST19 cluster
blaCMY-2	IncFIB(pB171)/ IncFII(pHN7A8)	AUSMDU00010565	Typhimurium ST19	∆IS1294- blaCMY-2-blc-sugE	blaTEM-1, dfrA5, tet(A)	2017	ST19 cluster
blaCMY-2	IncFIB(pB171)/ IncFII(pHN7A8)	AUSMDU00010693	Typhimurium ST19	∆IS1294- blaCMY-2-blc-sugE	blaTEM-1, dfrA5, tet(A)	2017	ST19 cluster
blaCMY-2	IncFIB(pB171)/ IncFII(pHN7A8)	AUSMDU00011297	Typhimurium ST19	∆IS1294- blaCMY-2-blc-sugE	blaTEM-1, dfrA5, tet(A)	2017	ST19 cluster
blaCMY-2	IncFIB(pB171)/ IncFII(pHN7A8)	AUSMDU00011855	Typhimurium ST19	∆IS1294- blaCMY-2-blc-sugE	blaTEM-1, dfrA5, tet(A)	2018	ST19 cluster
blaCMY-2	IncFIB(pB171)/ IncFII(pHN7A8)	AUSMDU00012035	Typhimurium ST19	blaCMY-2-blc-sugE	blaTEM-1, dfrA5, tet(A)	2018	ST19 cluster
blaCMY-2	IncFIB(pB171)/ IncFII(pHN7A8)	AUSMDU00012720	Typhimurium ST19	blaCMY-2-blc-sugE	blaTEM-1, dfrA5, tet(A)	2018	ST19 cluster
blaCMY-2	IncFIB(pB171)/ IncFII(pHN7A8)	AUSMDU00014810	Typhimurium ST19	blaCMY-2-blc-sugE	blaTEM-1, dfrA5, tet(A)	2018	ST19 cluster
blaCMY-2	IncFIB(pB171)/ IncFII(pHN7A8)	AUSMDU00016819	Typhimurium ST19	∆IS1294- blaCMY-2-blc-sugE	blaTEM-1, dfrA5, tet(A)	2018	ST19 cluster
blaCMY-2	IncFIB(pB171)/ IncFII(pHN7A8)	AUSMDU00016246	I 4,[5],12:i:- ST34	∆IS1294- blaCMY-2-blc-sugE	blaTEM-1, dfrA5, tet(A),	2018
					strA-strB, sul2, tet(B)
blaCMY-2	None	AUSMDU00033129	Uganda ST684	blaCMY-2-blc-sugE	aac(3)-IIe, aac(3)-VIa, aadA1, blaCTX-M-55, sul1	2014
blaCTX-M-55	IncC	AUSMDU00004548	I 4,[5],12:i:- ST34	∆ISEcp1-blaCTX-M-55	floR, tet(A),	2015	ST34 cluster
					blaTEM-1, catA2, strA-strB, sul2, qnrS1
blaCTX-M-55	IncC	AUSMDU00005173	I 4,[5],12:i:- ST34	∆ISEcp1-blaCTX-M-55-∆wbuC	floR, tet(A),	2015	ST34 cluster
					aac(3)-IIe, aph(3')-IIa, aph(6)-Ic, aadA22, catA2, strA-strB, sul2
blaCTX-M-55	IncC	AUSMDU00004549	I 4,[5],12:i:- ST34	∆ISEcp1-blaCTX-M-55	floR, tet(A),	2015	ST34 cluster
					blaTEM-1, catA2, strA-strB, sul2, qnrS1
blaCTX-M-55	IncC	AUSMDU00004552	I 4,[5],12:i:- ST34	∆ISEcp1-blaCTX-M-55	floR, tet(A),	2015	ST34 cluster
					blaTEM-1, catA2, strA-strB, sul2, qnrS1
blaCTX-M-55	IncC	AUSMDU00004554	I 4,[5],12:i:- ST34	∆ISEcp1-blaCTX-M-55	floR, tet(A),	2016	ST34 cluster
					blaTEM-1, catA2, strA-strB, sul2, qnrS1
blaCTX-M-55	IncC	AUSMDU00004557	I 4,[5],12:i:- ST34	∆ISEcp1-blaCTX-M-55	floR, tet(A),	2016	ST34 cluster
					blaTEM-1, catA2, strA-strB, sul2, qnrS1
blaCTX-M-55	IncC	AUSMDU00005186	I 4,[5],12:i:- ST34	∆ISEcp1-blaCTX-M-55-∆wbuC	floR, tet(A),	2016	ST34 cluster
					aac(3)-IIe, aph(3')-IIa, aph(6)-Ic, aadA22, catA2, strA-strB, sul2
blaCTX-M-55	IncC	AUSMDU00005319	I 4,[5],12:i:- ST34	∆ISEcp1-blaCTX-M-55	floR, tet(A),	2016	ST34 cluster
					aac(3)-IId, blaTEM-1, strA-strB, sul2, qnrS1
blaCTX-M-55	IncC	AUSMDU00033059	Agona ST13	∆ISEcp1-blaCTX-M-55-∆wbuC	floR, tet(A),	2012
					aac(3)-IId, aadA2, blaTEM-1, dfrA12, sul1
blaCTX-M-55	IncC	AUSMDU00004556	I 4,[5],12:i:- ST34	∆ISEcp1-blaCTX-M-55	floR, tet(A),	2016
					blaTEM-1, catA2, strA-strB, sul2, tet(B), qnrS1
blaCTX-M-55	IncC	AUSMDU00009773	Kedougou ST1543	blaCTX-M-55-∆wbuC	floR, tet(A),	2017
					aac(3)-IId, blaCMY-2, strA-strB, sul2, dfrA32, qnrS1
blaCTX-M-55	IncC	AUSMDU00033127	Uganda ST684	∆ISEcp1-blaCTX-M-55-∆wbuC	aac(3)-IIe, aac(3)-VIa, aadA1, blaTEM-215, blaCMY-2, catA2, sul1	2014	ST684 cluster
blaCTX-M-55	IncC	AUSMDU00033139	Uganda ST684	∆ISEcp1-blaCTX-M-55-∆wbuC	floR, tet(A),	2014	ST684 cluster
					aac(3)-IIe, aac(3)-VIa, aadA1, blaTEM-215, blaCMY-2, catA2, strA-strB, sul1
blaCTX-M-55	None	AUSMDU00033126	Uganda ST684	∆ISEcp1-blaCTX-M-55-∆wbuC	aac(3)-IIe, aadA22, blaTEM-215, catA2	2014	ST684 cluster
blaCTX-M-55	None	AUSMDU00033128	Uganda ST684	∆ISEcp1-blaCTX-M-55-∆wbuC	aac(3)-IIe, aadA22, blaTEM-215, catA2, floR, strA-strB, tet(A)	2014	ST684 cluster
blaCTX-M-55	None	AUSMDU00033129	Uganda ST684	∆ISEcp1-blaCTX-M-55-∆wbuC	aac(3)-IIe, aac(3)-VIa, aadA1, blaCMY-2, sul1	2014	ST684 cluster
blaCTX-M-55	None	AUSMDU00033130	Uganda ST684	∆ISEcp1-blaCTX-M-55-∆wbuC	aac(3)-IIe, aadA22, blaTEM-215, catA2, floR, strA-strB, tet(A)	2014	ST684 cluster
blaCTX-M-55	None	AUSMDU00033257	Uganda ST684	∆ISEcp1-blaCTX-M-55-∆wbuC	aac(3)-IIe, aadA22, blaTEM-215, catA2, floR, strA-strB, tet(A)	2014	ST684 cluster
blaCTX-M-55	None	AUSMDU00033323	Uganda ST684	∆ISEcp1-blaCTX-M-55-∆wbuC	aac(3)-IIe, aadA22, blaTEM-215, catA2, floR, strA-strB, tet(A)	2015	ST684 cluster
blaCTX-M-55	None	AUSMDU00005183	Uganda ST684	∆ISEcp1-blaCTX-M-55-∆wbuC	aac(3)-IIe, aadA22, blaTEM-215, catA2, floR, strA-strB, tet(A)	2016	ST684 cluster
blaCTX-M-55	None	AUSMDU00033752	Uganda ST684	blaCTX-M-55-∆wbuC	aac(3)-IIe, aadA22, blaTEM-215, catA2, floR, tet(A)	2018	ST684 cluster
blaCTX-M-55	None	AUSMDU00005315	I 4,[5],12:i:- ST34	∆ISEcp1-blaCTX-M-55-∆wbuC	blaTEM-1, strA-strB, sul2, tet(B), qnrS1	2016
blaCTX-M-55	None	AUSMDU00009863	Kentucky ST198	∆ISEcp1-blaCTX-M-55-∆wbuC	aac(3)-IId, aph(3')-Ia, aadA2, aadA7, dfrA14, floR, mph(A), sul1, qnrS1	2017
blaCTX-M-55	IncFIA/IncFIB((AP001918)/ IncFIC(FII)	AUSMDU00009663	I 4,[5],12:i:- ST34	∆ISEcp1-blaCTX-M-55-∆wbuC	aph(3')-Ia, aadA1, blaTEM-1, cmlA1, floR, dfrA12, sul2, tet(A), tet(M), qnrS1	2017
blaCTX-M-55	IncFIB(S)/IncFII(S)	AUSMDU00009668	Choleraesuis ST139	∆ISEcp1-blaCTX-M-55	aph(3')-IIa, floR, strA-strB, sul2, tet(A), qnrS1	2017
blaCTX-M-55	IncHI2/IncHI2A	AUSMDU00033103	Give ST516	blaCTX-M-55-∆wbuC	aac(3)-IId, blaTEM-1,	2013
					floR, tet(M)
blaCTX-M-55	IncHI2/IncHI2A	AUSMDU00033116	Corvallis ST1541	blaCTX-M-55-∆wbuC	aac(3)-IId, blaTEM-1, qnrS1,	2014
					aadA2, dfrA12, floR, sul1, tet(M),
blaCTX-M-55	IncHI2/IncHI2A	AUSMDU00017282	I 4,[5],12:i:- ST34	∆ISEcp1-blaCTX-M-55-∆wbuC	aac(3)-IId, blaTEM-1, qnrS1,	2016
					aph(3')-Ia, catA2, mph(A), sul1, sul2
blaCTX-M-55	IncHI2/IncHI2A	AUSMDU00009667	Saintpaul ST27	∆ISEcp1-blaCTX-M-55-∆wbuC	aac(3)-IId, blaTEM-1, qnrS1,	2017
					aph(3')-Ia, blaLAP-2, dfrA14, floR, mph(A)
blaCTX-M-55	IncHI2/IncHI2A	AUSMDU00009606	I 4,[5],12:i:- ST34	∆ISEcp1-blaCTX-M-55-∆wbuC	aac(3)-IId, qnrS1,	2017
					aph(3')-Ia, aadA1, aadA2, cmlA1, dfrA12, sul3, tet(A)
blaCTX-M-55	IncHI2/IncHI2A	AUSMDU00009608	I 4,[5],12:i:- ST34	∆ISEcp1-blaCTX-M-55-∆wbuC	aac(3)-IId, blaTEM-1, qnrS1,	2017
					aph(3')-Ia, aadA1, aadA2, cmlA1, dfrA12, floR, sul2, sul3, tet(A)
blaCTX-M-55	IncHI2/IncHI2A	AUSMDU00019655	Thompson ST26	blaCTX-M-55-∆wbuC	aac(3)-IId, qnrS1,	2018
					dfrA14, mph(A), sul3, tet(A)
blaCTX-M-65	IncFIB(K)	AUSMDU00033086	Infantis ST32	∆IS26-v1 - flpA- ∆ISEcp1 - blaCTX-M-65-∆IS903B-∆tonB	aadA1, sul1, tet(A),	2013	ST32 cluster
					aph(3')-Ia, dfrA14, floR
blaCTX-M-65	IncFIB(K)	AUSMDU00005185	Infantis ST32	∆IS26-v1 - flpA- ∆ISEcp1 - blaCTX-M-65-∆IS903B-∆tonB	aadA1, sul1, tet(A),	2016	ST32 cluster
					floR, aph(3')-Ia, dfrA14
blaCTX-M-65	IncFIB(K)	AUSMDU00009672	Infantis ST-	blaCTX-M-65-∆IS903B-∆tonB	aadA1, sul1, tet(A),	2017	ST32 cluster
					aph(3')-Ia, dfrA14, floR
blaCTX-M-65	IncFIB(K)	AUSMDU00009614	Infantis ST32	∆IS26-v1 - flpA - ∆ISEcp1 - blaCTX-M-65-∆IS903B-∆tonB	aadA1, sul1, tet(A)	2017	ST32 cluster
blaCTX-M-65	IncFIB(K)	AUSMDU00012033	Infantis ST32	∆IS26-v1 - flpA- ∆ISEcp1 - blaCTX-M-65-∆IS903B-∆tonB	aadA1, sul1, tet(A),	2018	ST32 cluster
					aph(3')-Ia, dfrA14, floR
blaCTX-M-65	IncFIB(K)	AUSMDU00013280	Infantis ST32	∆IS26-v1 - flpA- ∆ISEcp1 - blaCTX-M-65-∆IS903B-∆tonB	aadA1, sul1, tet(A),	2018	ST32 cluster
					aph(3')-Ia, dfrA14, floR
blaCTX-M-65	IncFIB(K)	AUSMDU00013117	Infantis ST32	∆IS26-v1 - flpA- blaCTX-M-65	aadA1, sul1, tet(A)	2018	ST32 cluster
blaCTX-M-65	IncFIB(K)	AUSMDU00016316	Infantis ST32	∆IS26-v1 - flpA - ∆ISEcp1 - blaCTX-M-65-∆IS903B-∆tonB	aadA1, sul1, tet(A)	2018	ST32 cluster
blaCTX-M-65	IncFIB(K)	AUSMDU00016247	Infantis ST32	∆IS26-v1 - flpA- ∆ISEcp1 - blaCTX-M-65-∆IS903B-∆tonB	aadA1, sul1, tet(A),	2018	ST32 cluster
					floR
blaCTX-M-65	IncFIB(K)	AUSMDU00017367	Infantis ST32	blaCTX-M-65-∆IS903B-∆tonB	aadA1, sul1, tet(A),	2018	ST32 cluster
					aph(3')-Ia, dfrA14, floR
blaCTX-M-65	IncFIB(K)	AUSMDU00019728	Infantis ST32	blaCTX-M-65-∆IS903B-∆tonB	aadA1, sul1, tet(A),	2018	ST32 cluster
					aph(3')-Ia, floR
blaCTX-M-65	IncFIB(K)	AUSMDU00020181	Infantis ST32	blaCTX-M-65-∆IS903B-∆tonB	aadA1, sul1, tet(A),	2018	ST32 cluster
					aph(3')-Ia, floR
blaCTX-M-65	IncFIB(K)	AUSMDU00021075	Infantis ST32	blaCTX-M-65-∆IS903B-∆tonB	aadA1, sul1, tet(A),	2018	ST32 cluster
					aph(3')-Ia, dfrA14, floR
